# Supplementary material for: Chinese Youths’ Physical Activity and Flourishing During COVID-19: The Mediating Role of Meaning in Life and Self-Efficacy
Source: Front Psychol. 2022 May 18;13:867599. doi: 10.3389/fpsyg.2022.867599 (PMC9158742; doi:10.3389/fpsyg.2022.867599)
Supplement: Supplementary file 1 [file Data_Sheet_1.CSV]

gender	PA1	PA2	PA3	Meaning1	Meaning2	Meaning3	Meaning4	Meaning5	Self-efficacy1	Self-efficacy2	Self-efficacy3	Self-efficacy4	Self-efficacy5	Self-efficacy6	Self-efficacy7	Self-efficacy8	Flourishing1	Flourishing2	Flourishing3	Flourishing4	Flourishing5	Flourishing6	Flourishing7	Flourishing8	Flourishing9	Flourishing10
0	4	2	1	7	6	6	6	5	4	3	3	3	3	3	3	3	3	3	7	7	7	7	7	7	7	7
0	5	4	5	7	7	7	6	2	3	3	3	3	3	4	3	3	4	3	6	6	6	6	6	6	6	6
0	3	1	1	6	6	6	5	5	3	3	2	3	2	3	3	2	3	2	6	4	5	5	5	5	5	6
0	4	1	2	6	6	5	5	4	3	3	3	3	3	3	2	3	3	2	5	4	5	5	5	6	5	6
0	3	1	2	6	5	6	5	5	3	3	2	3	3	3	3	3	3	2	5	5	5	5	5	5	5	5
0	4	1	3	6	6	6	6	5	3	3	3	3	3	3	3	3	3	3	6	6	6	6	5	6	6	6
0	5	1	3	7	7	7	7	6	4	3	4	4	4	4	4	4	4	4	7	7	7	7	7	7	7	7
0	3	1	2	6	6	7	6	6	3	4	3	3	3	3	3	3	3	3	5	5	5	5	5	5	5	6
0	3	2	2	6	5	5	5	6	3	3	3	3	3	3	3	3	3	3	6	6	6	6	6	6	6	6
0	4	1	2	7	5	6	7	2	3	3	4	3	3	3	3	4	3	4	5	6	6	4	6	6	5	6
0	4	2	3	6	6	6	6	5	4	4	4	4	4	4	4	4	4	4	6	6	6	6	6	6	6	6
0	3	2	1	6	6	6	6	2	3	3	3	3	3	3	3	3	3	3	5	5	5	5	5	5	5	5
0	5	1	2	4	4	4	5	3	3	3	3	2	2	3	3	3	3	3	5	4	5	4	5	4	6	6
0	3	0	1	3	4	4	4	4	1	1	2	1	1	1	1	1	1	1	2	1	1	1	1	1	1	1
0	5	1	2	7	6	6	7	7	3	4	3	3	3	4	3	3	4	3	7	7	7	6	7	7	7	7
0	4	2	2	6	6	6	6	3	3	3	3	3	3	3	3	3	3	3	7	7	6	7	6	6	6	7
0	3	2	2	5	5	5	4	4	2	3	3	2	2	4	3	3	3	3	5	6	5	7	6	7	7	6
0	5	1	2	7	7	7	5	5	3	2	3	2	2	3	3	2	3	3	7	4	5	7	7	5	5	6
0	5	1	2	7	6	7	5	7	3	3	2	2	2	3	3	3	3	3	5	4	5	4	6	7	5	6
0	4	1	3	5	6	6	6	2	3	3	2	3	2	3	3	3	3	3	5	5	5	5	5	5	5	7
0	4	1	2	6	4	5	5	2	3	3	2	2	3	3	3	3	3	3	6	5	6	7	5	5	4	5
0	2	0	1	3	5	3	3	5	2	2	2	2	2	2	2	2	2	2	4	2	2	2	3	3	2	2
0	5	0	1	4	2	2	2	1	4	3	2	3	3	4	3	3	3	3	4	5	4	7	5	5	4	3
0	3	2	1	7	5	6	6	4	3	3	3	3	2	3	3	3	3	2	5	6	4	5	6	5	4	5
0	4	1	3	7	7	7	7	7	3	3	1	3	2	3	3	3	3	3	7	7	7	7	6	6	7	6
0	5	1	3	7	7	4	4	7	4	4	1	2	2	2	2	3	3	3	7	5	5	7	5	7	7	7
0	5	2	3	6	6	6	6	5	3	3	2	2	3	3	3	2	3	2	6	4	5	5	5	5	5	5
0	3	1	2	6	6	6	6	2	3	3	3	3	3	4	4	4	4	4	7	7	7	7	7	7	7	7
0	4	1	3	6	5	5	5	2	2	2	2	2	2	2	2	2	2	2	5	4	4	5	6	6	6	6
0	4	1	3	6	6	6	6	6	3	3	2	3	3	3	3	2	3	2	6	6	6	7	5	7	7	7
0	5	1	3	6	7	6	6	6	3	3	3	3	3	3	3	3	3	3	6	5	6	6	6	6	6	5
0	5	1	1	6	6	6	5	3	3	3	3	3	3	2	3	3	3	3	5	5	5	5	5	4	4	5
0	5	1	2	5	5	5	4	6	3	2	2	2	2	3	2	2	2	2	5	4	5	4	5	5	5	6
0	3	1	2	6	5	5	5	3	3	3	2	2	2	3	3	3	3	3	5	4	5	5	5	5	5	6
0	4	1	2	7	6	6	7	7	3	4	3	3	3	3	3	3	4	3	6	6	6	7	7	7	6	6
0	5	1	2	6	6	6	5	7	3	3	3	2	3	3	3	3	3	3	6	6	6	6	6	6	6	6
0	3	1	2	6	6	7	7	7	3	3	2	3	3	3	3	3	3	3	6	5	5	5	6	5	6	6
0	4	3	2	5	5	5	4	2	3	3	2	3	2	3	3	2	3	3	5	5	6	6	6	6	6	7
0	3	1	1	5	5	5	5	7	3	3	3	3	3	2	3	2	3	2	5	5	5	5	6	6	6	6
0	4	2	2	5	5	5	5	6	3	2	2	2	2	3	3	3	3	2	5	4	6	6	6	7	7	7
0	4	1	1	6	6	6	6	5	3	3	3	3	3	3	3	3	3	3	6	6	7	6	6	7	6	6
0	4	2	2	6	6	6	5	6	3	3	2	3	3	3	3	3	3	3	6	6	6	6	6	6	6	6
0	4	1	2	6	6	6	6	6	3	3	3	3	3	3	3	3	3	3	6	5	6	5	6	7	6	6
0	3	1	1	6	6	6	6	6	3	3	2	3	2	3	3	3	3	2	5	5	5	5	5	5	6	6
0	4	1	2	5	5	5	5	6	3	3	2	2	2	3	3	2	3	2	5	5	5	6	6	6	6	6
0	4	2	1	7	7	7	7	7	4	3	3	4	3	4	4	4	4	4	7	7	7	6	7	7	7	7
0	5	1	2	7	7	7	7	7	3	2	2	2	2	3	3	3	3	3	4	4	5	6	4	6	4	4
0	3	1	2	6	5	4	4	3	2	2	2	2	2	3	2	2	3	2	5	4	5	4	4	5	4	5
0	3	1	2	6	4	6	4	5	3	3	2	2	2	3	3	3	2	2	6	4	5	5	5	5	6	5
0	3	1	1	7	7	6	7	7	3	3	3	3	2	3	2	3	3	3	6	5	7	6	6	6	7	6
0	5	1	3	6	7	6	5	7	3	4	3	3	2	3	2	3	3	3	6	6	6	6	6	7	7	7
0	4	2	2	5	4	4	4	4	3	3	2	2	2	3	2	2	2	2	4	5	5	5	4	5	5	5
0	5	1	3	6	5	5	5	6	3	2	2	3	3	3	3	3	3	2	5	6	6	6	6	6	6	6
0	5	1	2	5	5	5	5	3	3	3	3	3	3	3	3	3	3	3	5	5	5	5	5	5	5	5
1	5	1	3	5	4	6	3	5	3	3	2	3	3	2	3	2	2	3	5	5	5	4	5	4	5	4
0	5	1	1	6	6	6	6	2	3	3	3	3	3	3	3	3	3	2	6	6	6	6	6	6	6	6
0	5	1	3	6	6	7	7	6	4	3	3	3	4	4	4	4	4	4	7	7	7	7	7	7	7	7
0	3	1	4	7	7	7	4	6	3	3	3	3	2	2	2	2	3	2	7	7	7	7	7	7	7	5
1	5	4	4	4	3	3	5	3	3	3	3	3	2	3	3	3	3	3	3	4	3	7	7	6	7	6
0	3	2	2	5	6	6	6	7	3	3	3	3	3	3	3	3	3	3	5	5	5	5	5	4	4	5
0	2	1	1	6	6	5	4	6	3	3	3	3	3	3	4	3	4	3	6	5	5	5	6	5	6	6
0	4	1	3	6	6	6	6	4	3	3	2	3	2	2	3	3	3	2	5	6	6	6	6	7	7	7
0	3	2	2	7	6	6	4	5	3	2	2	2	2	2	2	2	2	2	5	4	5	5	4	4	5	5
0	1	0	1	6	4	4	5	4	2	3	2	3	2	3	3	3	4	2	4	4	5	5	5	4	4	5
1	4	3	4	7	7	6	7	7	3	3	2	3	3	3	3	3	3	3	7	6	6	6	6	6	6	6
0	5	4	4	6	6	6	6	6	3	3	2	2	2	2	2	3	3	2	6	6	6	6	6	7	7	7
0	4	2	3	6	6	6	6	4	3	2	2	2	3	3	3	2	3	3	5	5	6	5	6	7	7	6
0	3	2	3	5	5	4	4	5	3	4	2	3	2	4	3	3	3	3	6	5	5	6	5	5	7	6
0	5	1	2	6	6	6	6	7	4	3	3	3	3	3	3	3	3	3	7	6	6	6	6	7	7	7
0	5	2	2	3	4	5	4	2	3	3	2	2	3	4	3	3	3	3	4	3	5	5	5	7	7	7
0	5	1	2	7	7	7	7	7	4	4	3	4	4	4	4	3	4	4	7	7	7	6	7	7	7	6
0	5	1	3	4	4	4	4	3	3	2	2	2	3	4	3	3	3	3	5	4	4	3	5	5	5	5
0	3	1	1	6	6	6	6	5	3	3	3	3	3	3	3	3	3	3	6	5	6	5	6	6	6	6
0	5	1	3	6	5	6	6	6	3	3	2	2	3	3	3	2	3	2	6	4	6	6	6	6	6	6
0	3	1	2	6	6	6	7	6	4	3	2	3	3	4	3	3	3	3	6	3	5	6	5	5	6	6
0	4	1	2	6	5	5	5	4	3	3	2	2	2	3	3	3	3	2	5	5	5	5	5	5	5	5
0	5	1	3	4	5	6	7	5	3	3	2	2	2	3	2	3	3	2	6	6	6	6	7	7	4	6
1	5	4	5	7	7	7	7	1	4	4	4	4	4	4	4	4	4	4	7	7	7	7	7	7	7	7
0	5	2	2	7	7	7	6	7	3	3	2	2	2	4	3	3	3	3	7	7	7	6	5	7	7	7
1	5	4	4	5	7	7	6	5	3	3	3	3	2	3	3	3	3	2	5	6	6	6	6	6	7	6
1	4	3	4	7	7	7	6	7	3	3	3	3	3	3	4	4	4	4	7	6	6	6	6	7	7	7
0	4	1	1	6	6	6	5	6	3	3	3	3	3	3	3	3	3	3	6	6	6	6	6	6	6	6
0	3	1	4	6	6	6	5	5	3	2	2	3	3	3	3	3	3	3	6	6	6	6	6	7	7	7
0	4	1	3	7	7	7	7	7	3	2	3	3	2	2	3	3	3	3	7	7	7	7	6	7	7	7
0	2	2	1	5	5	5	5	5	3	3	2	3	2	3	2	2	3	2	5	5	5	5	5	5	5	5
0	3	1	4	5	4	4	7	5	3	3	3	3	3	3	3	3	3	3	5	5	5	5	5	5	5	5
0	4	1	2	7	6	6	5	5	3	3	3	3	3	3	3	3	3	3	6	7	6	6	7	7	7	7
0	4	2	3	7	7	7	7	7	3	3	2	3	3	3	3	3	3	3	7	7	7	6	7	7	7	7
0	5	1	2	7	7	7	4	6	4	3	2	3	3	3	3	3	3	3	7	7	1	7	7	7	7	7
0	4	2	2	7	6	7	5	6	3	3	2	3	3	3	3	3	3	3	7	7	7	7	6	6	6	6
0	3	1	3	6	7	7	7	5	3	2	2	3	3	3	3	3	3	3	6	2	5	6	6	6	6	6
0	3	1	4	6	5	7	6	5	3	3	2	3	3	4	3	3	3	3	6	7	6	5	5	4	6	4
0	5	1	2	7	6	6	5	3	3	2	2	1	1	4	3	3	3	3	7	4	6	5	7	7	6	6
0	4	1	2	6	5	5	4	5	3	3	3	3	3	3	3	3	3	2	5	5	5	5	5	5	5	5
0	3	4	1	6	6	4	3	2	3	3	2	2	2	3	3	2	3	1	5	4	5	4	6	7	7	6
0	5	2	3	6	6	6	6	3	3	2	2	3	2	2	3	3	3	2	5	4	5	5	6	5	5	5
1	4	2	3	7	7	7	7	7	4	3	2	3	1	3	3	3	3	3	7	7	7	7	7	4	7	7
0	2	2	2	4	4	4	4	3	3	3	2	2	2	3	3	2	2	2	5	5	4	5	5	5	3	5
0	1	1	1	6	6	6	5	6	3	3	3	3	3	3	3	3	3	3	6	6	6	6	6	6	6	6
0	3	1	1	7	6	6	6	7	2	2	2	2	2	2	2	2	2	2	6	4	6	6	5	7	7	5
0	3	1	1	7	6	4	4	5	2	2	1	1	1	1	1	2	2	2	5	5	6	6	5	6	7	6
0	3	1	2	4	4	5	5	4	3	3	2	2	3	3	3	3	3	2	4	4	4	5	4	4	4	4
0	5	2	3	6	7	7	7	7	4	3	3	4	4	4	4	4	4	4	7	7	7	7	6	7	7	7
0	4	1	1	6	5	4	6	7	3	3	3	3	2	3	3	2	3	3	5	5	5	6	6	6	6	5
0	5	2	2	7	7	7	7	7	3	3	2	3	3	2	2	2	2	2	7	4	5	4	6	6	6	6
0	5	2	3	7	7	7	7	1	4	3	2	3	3	2	3	3	3	2	7	7	7	7	7	7	7	6
0	5	1	2	7	6	4	4	4	3	3	3	3	3	3	3	3	3	3	5	5	5	5	5	5	5	6
0	5	1	3	4	4	4	4	4	3	3	3	3	3	3	3	3	3	3	5	5	5	5	5	5	5	5
0	4	1	3	7	7	7	5	7	4	3	3	3	3	3	3	3	3	2	7	7	7	7	7	6	6	6
0	5	2	2	7	7	7	7	1	3	2	3	3	3	3	3	3	3	3	7	7	7	7	7	7	7	7
0	5	0	2	5	4	4	4	4	4	3	3	2	2	3	2	3	3	2	5	7	5	5	7	7	7	7
0	5	1	2	7	7	7	7	7	4	3	3	4	3	4	4	4	4	4	7	6	7	7	7	7	7	7
0	5	1	3	5	5	5	5	4	3	3	3	3	3	4	3	2	3	2	5	5	5	5	5	5	6	6
0	5	3	1	6	5	6	6	7	4	4	3	3	2	3	2	3	3	2	6	6	6	6	6	6	6	5
0	5	2	3	6	5	6	5	7	3	3	3	2	2	2	3	3	3	3	5	5	5	5	6	7	7	6
0	4	0	1	4	4	4	4	4	3	3	3	3	3	3	3	3	3	3	4	4	4	4	4	4	4	7
0	5	1	3	7	6	7	5	5	3	3	2	3	3	4	3	2	3	2	7	5	6	7	6	7	7	7
0	5	1	2	5	5	5	5	5	3	3	3	3	3	3	3	3	3	3	6	5	6	6	5	6	6	6
0	5	2	3	6	6	6	6	6	3	3	3	3	3	3	3	3	3	3	6	6	6	6	6	6	6	5
0	5	1	2	5	5	6	5	6	3	2	2	2	2	3	3	3	3	3	5	5	5	6	6	7	6	6
0	5	1	2	7	5	4	4	1	3	3	2	3	2	3	2	3	3	2	4	3	4	4	5	7	4	7
0	5	1	3	4	5	6	4	4	3	2	2	3	2	3	3	2	3	3	5	3	5	5	5	5	7	7
0	4	1	2	7	6	6	4	7	3	4	2	3	1	3	3	3	3	2	6	6	5	6	7	6	7	4
0	5	1	2	7	5	5	5	7	3	3	2	3	3	3	2	3	3	2	5	5	6	5	6	7	6	7
0	4	1	2	6	4	5	4	6	3	3	2	3	3	3	3	3	3	3	5	5	6	5	7	6	6	4
0	4	2	1	4	5	5	4	4	3	3	2	2	3	3	3	3	3	3	5	5	5	5	5	5	5	5
0	5	1	3	7	7	7	5	7	4	3	3	3	4	4	4	4	4	4	7	7	7	7	7	7	7	7
0	3	3	2	5	6	5	6	5	3	3	2	2	3	3	3	2	3	3	5	4	5	5	5	6	4	5
0	3	2	2	5	5	6	5	5	3	3	2	2	2	2	3	3	3	2	6	5	5	5	6	7	6	6
0	3	2	2	7	7	7	6	5	4	2	1	3	3	3	3	4	4	3	7	7	7	7	6	7	7	7
0	5	2	3	6	7	6	6	7	3	3	3	3	3	3	3	3	3	3	6	5	7	6	6	7	7	6
0	2	1	1	6	6	6	7	6	3	3	3	3	3	3	2	2	3	3	6	5	6	6	6	6	6	6
0	5	1	2	7	7	7	5	5	4	3	2	2	2	4	3	3	3	3	7	6	6	6	6	6	4	7
0	2	1	1	4	4	4	5	5	3	3	2	2	2	3	2	2	3	2	5	6	4	4	5	6	6	6
0	5	2	2	6	4	6	4	5	3	3	2	2	1	3	3	2	3	2	5	5	4	6	6	6	5	6
0	4	0	1	5	5	5	4	4	3	3	2	2	2	3	2	2	2	2	5	6	5	5	5	6	5	5
0	5	1	2	5	6	6	5	7	3	3	3	2	2	3	3	3	3	3	5	5	6	5	5	5	5	5
0	4	1	2	7	6	7	6	7	3	3	3	3	3	3	3	3	3	3	6	5	6	7	6	7	6	6
0	5	1	3	5	5	5	4	3	3	3	3	3	3	3	3	3	3	3	5	5	5	5	4	5	4	5
0	5	1	2	6	6	5	5	3	3	3	3	3	3	3	3	3	3	3	6	6	6	6	6	6	6	6
0	1	0	2	4	4	4	4	4	4	3	2	2	2	4	3	3	3	3	4	4	4	5	7	5	4	5
0	4	3	3	4	5	4	4	3	3	2	1	2	2	3	2	3	3	2	4	5	5	5	5	3	4	4
0	3	1	2	6	6	6	6	6	3	3	3	3	3	2	3	3	3	3	6	6	6	6	6	6	6	6
0	4	1	2	5	4	4	4	4	3	2	2	2	2	3	2	3	3	2	4	4	4	5	4	5	5	4
0	5	1	2	6	6	6	5	7	3	3	3	3	2	3	3	3	3	2	6	5	6	6	6	6	6	6
0	4	1	3	5	5	5	5	2	2	3	2	3	2	3	3	2	3	2	5	5	5	5	5	5	4	5
0	4	2	2	7	7	7	7	7	4	3	3	3	3	3	3	3	3	3	7	7	7	7	6	7	7	7
0	3	4	2	7	7	7	7	1	4	3	3	3	3	3	3	3	3	3	7	7	7	7	7	7	7	7
0	3	2	2	7	6	6	6	7	4	4	3	3	3	4	4	3	3	4	6	7	7	6	7	7	7	7
0	5	1	1	7	7	7	7	6	4	4	4	4	3	4	4	3	3	3	7	6	6	6	6	7	7	7
0	3	0	2	5	5	6	6	4	3	3	2	2	3	3	3	3	2	2	5	5	5	5	5	5	5	6
0	4	1	2	6	6	6	6	6	3	2	2	2	2	3	3	3	3	2	6	6	6	6	6	6	6	6
0	4	1	2	6	6	6	6	6	3	3	2	2	2	3	3	2	3	3	6	4	5	5	5	5	6	6
0	4	2	2	7	7	7	7	7	4	3	3	3	4	3	4	4	4	3	7	7	7	7	7	7	7	6
0	4	1	3	6	5	6	5	6	3	3	2	3	2	3	3	3	3	3	6	5	5	5	5	4	5	5
0	5	4	3	7	6	4	5	7	3	3	2	3	3	3	3	3	4	4	6	4	6	7	7	7	7	7
0	3	1	2	5	5	5	5	5	3	3	3	3	3	3	3	3	3	3	5	5	5	5	5	5	5	5
0	4	1	2	6	6	6	2	4	3	2	2	2	2	3	3	2	3	2	4	5	5	5	5	6	5	6
0	4	1	2	6	6	6	5	5	4	3	2	3	3	3	4	4	3	2	7	5	6	7	7	6	6	7
0	5	0	2	7	7	6	7	7	3	3	3	3	3	3	3	4	3	2	6	6	7	7	6	7	7	7
0	3	2	3	6	7	5	6	6	3	4	3	3	3	4	3	3	3	3	5	6	5	6	5	6	6	6
0	3	2	3	7	6	6	6	6	3	3	2	3	3	3	3	2	3	2	6	6	6	6	6	7	7	7
0	4	1	3	5	4	4	4	4	3	2	2	2	2	2	2	2	3	2	4	3	4	4	4	5	5	4
0	5	1	1	7	6	6	5	7	3	3	1	3	3	3	3	3	3	2	6	3	7	5	6	6	6	6
0	5	3	3	6	6	6	6	7	4	2	2	1	1	4	4	2	3	3	7	7	7	7	7	7	7	7
0	3	1	3	6	6	6	6	4	4	3	3	3	3	3	3	3	3	3	6	6	6	6	6	6	6	6
0	4	1	2	7	6	7	7	6	4	4	3	3	3	4	4	4	4	3	7	6	6	6	6	7	6	5
0	5	1	3	5	5	5	5	3	3	3	3	3	3	3	3	3	3	3	5	5	5	5	5	5	5	5
0	5	1	1	5	4	6	5	7	3	3	2	3	2	3	3	3	3	2	5	4	5	5	5	4	6	4
0	2	2	2	5	5	6	4	5	3	3	1	2	2	3	3	3	3	2	5	3	4	4	5	6	6	6
0	3	2	2	6	5	5	6	4	4	3	3	2	2	3	3	3	3	3	5	5	5	5	5	5	6	6
0	5	1	3	7	7	7	6	7	4	3	3	3	3	3	3	3	3	3	7	7	6	7	6	5	7	6
0	2	1	1	5	5	5	4	4	2	2	2	3	3	3	3	3	3	3	5	5	4	4	5	4	5	5
0	2	1	2	5	5	4	4	6	3	3	2	2	2	2	3	3	3	2	5	5	5	5	6	6	6	6
0	4	2	3	7	7	7	6	6	4	3	3	3	3	3	3	3	2	2	7	5	6	7	7	6	6	6
0	4	0	3	5	5	4	5	5	3	2	2	3	2	3	2	2	3	2	5	4	5	5	5	4	5	5
0	4	1	3	4	6	6	4	7	3	3	2	3	3	3	3	3	3	2	6	5	5	6	5	6	6	4
0	3	1	2	6	6	5	5	6	3	3	2	2	3	3	3	2	3	2	6	5	6	5	6	6	6	6
0	3	1	1	6	6	7	6	3	4	3	4	4	4	4	4	4	4	4	7	7	6	7	7	7	7	7
0	1	1	1	6	5	6	4	5	4	4	3	3	3	4	4	4	4	3	6	6	5	5	7	7	7	5
0	3	1	2	5	5	5	4	4	3	3	2	2	2	3	3	2	2	2	5	4	4	4	4	4	5	5
0	3	1	2	5	5	5	5	6	3	3	2	3	3	3	3	3	3	2	6	6	6	6	6	6	6	6
0	4	1	2	6	6	6	6	5	3	2	2	2	2	2	3	3	3	2	6	6	6	7	6	7	7	6
0	5	1	2	7	6	4	4	4	4	3	2	2	3	3	3	3	3	3	6	6	6	6	6	6	6	6
0	5	1	2	7	7	7	6	7	4	4	2	3	3	4	4	3	3	3	7	7	7	6	6	7	7	6
0	3	1	3	7	6	6	4	6	3	2	3	3	2	3	3	3	3	2	6	5	6	6	4	6	7	7
0	5	1	3	5	5	6	6	6	3	3	4	3	4	3	4	3	4	3	7	6	7	7	7	7	6	6
0	5	1	1	7	6	5	5	7	3	3	2	3	2	2	3	3	4	2	6	6	6	5	5	5	6	6
0	5	1	3	4	5	4	5	3	3	3	2	3	2	3	2	3	2	2	4	5	7	5	4	7	7	7
0	5	2	2	7	7	7	5	7	3	3	3	3	4	4	3	3	4	3	7	7	6	7	6	7	7	5
0	4	1	2	7	7	6	5	7	3	3	3	3	3	4	3	3	3	3	6	4	5	5	6	5	6	6
1	4	1	3	7	5	5	3	6	4	3	3	3	2	3	3	3	3	3	6	6	6	6	6	6	6	6
0	5	2	1	7	7	7	7	6	4	3	2	3	2	3	3	3	3	2	7	7	7	7	7	7	7	6
0	3	1	1	4	4	5	5	5	3	3	2	3	3	3	3	3	3	2	4	4	4	4	4	5	5	4
0	4	1	2	7	7	7	6	7	4	3	3	3	3	4	3	3	4	3	7	7	6	7	7	7	7	7
0	3	2	1	6	5	5	4	5	3	3	2	3	3	3	2	3	3	2	5	5	6	5	6	6	6	6
0	4	2	2	6	6	6	5	6	4	3	3	3	3	3	3	3	3	3	6	6	6	7	6	6	7	6
1	3	2	1	4	3	3	5	4	3	2	3	2	3	1	2	3	2	3	5	3	5	2	5	2	5	3
1	4	2	4	5	5	5	5	2	3	4	4	3	3	4	3	4	3	3	6	6	6	6	7	7	6	6
1	3	2	3	6	6	6	6	5	3	3	3	3	2	3	3	3	3	3	5	6	6	6	5	6	5	4
0	1	0	4	5	4	4	4	4	3	3	3	3	3	3	3	3	3	3	5	5	5	5	5	5	5	5
1	1	0	1	5	5	5	5	3	3	3	3	3	4	4	3	3	4	3	4	4	4	5	5	4	5	5
1	5	2	2	6	6	6	6	4	3	3	3	3	3	3	3	3	3	3	6	6	6	6	6	6	6	5
1	3	4	4	5	1	1	6	7	1	3	1	4	3	1	1	1	1	3	2	2	2	4	6	3	4	6
0	4	1	3	4	5	5	4	4	2	2	1	2	2	2	2	2	2	2	4	4	4	4	4	4	4	4
1	4	1	3	7	6	4	4	4	3	3	2	3	2	2	3	3	3	2	5	5	5	5	5	5	5	5
0	3	1	1	7	7	7	6	7	3	4	2	2	3	3	4	4	4	3	7	7	7	7	7	7	7	7
0	4	1	2	5	4	4	4	5	3	3	3	3	3	3	3	3	3	3	5	5	5	4	5	5	5	5
0	5	1	1	4	3	5	6	6	3	4	3	3	3	3	3	3	3	3	6	7	6	7	7	7	5	7
0	5	2	3	4	4	4	4	4	3	3	2	2	3	2	3	2	3	2	5	5	6	5	4	7	5	5
0	3	2	3	5	5	5	5	6	3	3	2	2	2	2	3	3	3	3	6	6	6	6	6	6	6	6
0	4	3	3	7	7	7	7	4	3	3	3	3	3	3	3	2	3	2	6	5	7	6	5	7	7	6
0	3	3	2	4	4	4	4	4	3	3	3	3	3	3	3	3	3	3	5	5	5	5	4	4	4	6
1	4	3	4	5	5	5	6	5	4	3	2	3	2	2	4	4	4	2	4	4	7	7	3	3	3	6
0	4	1	2	5	5	5	5	6	3	3	3	3	3	3	3	3	3	3	6	6	6	6	6	6	6	6
1	3	2	2	5	5	5	4	5	3	4	3	4	4	3	3	3	3	3	5	4	5	6	5	7	7	5
0	4	0	3	4	5	6	4	5	3	2	2	2	1	3	2	2	3	1	5	4	5	5	5	6	4	6
0	4	4	4	2	2	2	4	2	3	3	2	2	2	2	2	2	3	3	4	5	4	6	5	4	4	6
0	2	1	1	5	7	7	5	7	3	3	2	3	3	3	3	3	3	3	6	6	6	6	6	7	7	7
0	4	2	2	6	6	6	6	6	3	3	3	2	2	3	3	3	3	2	6	6	6	6	6	6	6	6
0	3	2	2	7	6	6	5	7	3	4	3	3	3	4	3	3	3	3	6	5	7	7	6	7	4	5
0	3	1	2	7	7	7	6	6	3	3	3	2	3	3	3	3	3	2	6	6	6	6	6	6	6	6
0	3	2	2	7	7	7	7	7	4	3	3	3	3	4	3	3	3	3	7	7	7	6	7	7	7	7
0	4	3	2	5	5	6	4	4	3	3	3	3	3	4	3	3	3	2	6	6	5	6	6	7	7	7
0	4	2	2	6	5	6	6	6	3	3	2	3	3	3	3	3	3	3	6	5	5	5	6	6	6	6
0	3	1	2	6	6	6	5	4	3	2	2	2	2	3	3	2	3	2	6	5	6	6	6	7	6	6
0	4	1	2	5	5	4	4	6	4	3	2	3	3	3	3	3	3	3	5	6	5	5	6	7	7	5
1	3	2	2	4	5	4	5	7	3	4	1	2	2	3	2	3	4	2	5	4	4	5	7	4	5	6
0	3	1	3	4	5	5	4	5	3	4	3	3	3	3	3	3	3	3	5	5	5	5	5	5	5	5
0	4	2	2	5	5	6	3	4	3	3	2	2	3	3	2	2	3	2	5	5	6	6	6	6	5	6
0	2	1	2	6	5	6	5	3	3	3	2	2	2	3	3	2	3	2	6	5	5	6	6	6	6	6
0	5	1	2	4	5	6	5	6	3	3	3	3	2	3	3	2	3	3	5	5	5	5	4	5	5	5
0	2	1	2	6	6	6	6	4	3	3	2	2	2	3	3	2	3	2	5	5	5	6	6	6	6	6
0	3	3	4	5	5	6	5	5	3	3	2	2	2	3	2	2	2	2	5	4	4	5	5	5	5	6
0	4	1	3	6	6	6	7	6	3	3	2	3	3	4	3	3	3	3	6	6	6	6	6	6	6	6
0	2	1	2	6	5	6	4	5	2	3	2	2	2	3	3	3	3	3	6	5	6	7	5	7	7	7
0	5	1	3	6	5	6	6	6	4	3	3	3	3	4	4	3	4	3	6	6	6	6	6	6	6	6
0	3	0	3	6	6	6	5	2	3	3	3	3	2	4	3	3	3	3	6	6	6	6	6	6	6	6
1	5	1	3	4	5	5	4	5	3	3	2	2	2	3	2	3	3	3	5	5	5	6	6	5	4	5
0	2	0	2	5	6	5	4	4	3	2	2	3	2	3	3	3	3	2	6	6	6	6	5	7	7	7
0	3	1	2	7	6	7	6	5	3	3	3	3	3	4	3	3	4	3	7	6	6	6	7	7	7	6
0	3	1	3	5	6	6	6	7	3	3	2	3	2	2	3	3	3	2	6	4	5	4	5	5	5	5
0	4	2	3	6	5	6	6	3	3	4	2	3	3	3	3	3	3	2	6	5	4	3	5	4	4	4
0	5	1	3	5	5	4	3	5	4	4	2	2	3	3	3	3	3	2	5	5	4	4	5	5	5	5
0	4	1	2	3	4	3	2	5	2	3	1	3	2	3	2	3	2	1	4	2	3	5	5	4	4	4
0	4	1	2	6	5	5	4	5	4	4	3	3	3	4	3	3	3	3	5	6	5	5	6	6	7	7
0	4	1	3	7	7	6	6	7	4	4	3	3	4	4	4	3	4	3	7	7	7	7	7	7	7	7
0	4	0	2	6	5	5	6	5	3	2	1	1	2	2	2	2	3	3	5	4	5	5	6	5	5	4
0	1	0	1	7	7	6	7	6	3	3	3	3	3	3	3	2	4	3	6	6	6	6	6	7	7	7
0	4	1	3	5	4	5	4	3	3	2	2	2	3	3	2	2	3	2	5	6	6	5	5	5	5	6
0	5	2	2	6	5	5	4	7	1	3	2	2	2	3	3	3	3	3	5	3	6	6	5	6	6	5
0	2	2	2	7	7	7	6	7	3	3	3	2	2	3	3	3	3	3	7	7	7	7	6	7	7	7
0	3	3	3	7	6	7	7	7	3	3	2	3	3	3	3	3	4	3	7	6	5	6	6	7	7	5
0	5	1	3	5	5	4	6	5	3	3	3	2	2	3	2	3	3	2	6	5	6	7	6	7	7	7
0	5	2	3	7	7	7	6	6	3	3	3	3	2	3	3	2	3	3	6	7	6	7	6	7	7	7
0	4	1	3	6	5	7	6	3	3	3	3	3	3	4	3	2	3	3	5	5	5	5	5	5	5	5
0	4	1	3	7	7	6	7	6	3	3	3	3	3	4	3	3	3	3	7	6	6	6	6	6	7	6
0	4	1	2	7	6	6	6	7	3	3	3	3	3	3	3	2	3	3	6	6	6	6	6	6	6	6
0	5	4	4	7	7	6	7	7	3	3	3	4	2	3	4	4	4	2	7	7	7	7	7	7	7	7
0	4	2	3	7	6	6	5	5	3	3	2	3	2	3	3	3	3	2	6	5	5	6	4	5	5	5
0	4	1	2	5	5	6	4	2	3	3	2	2	2	2	2	2	3	2	5	5	6	5	5	5	5	6
0	5	1	3	5	5	4	4	3	3	2	2	2	2	3	2	3	2	2	5	4	4	3	6	6	5	5
0	4	1	3	4	5	5	4	5	3	3	2	2	2	3	2	3	2	2	4	2	4	4	4	4	4	4
0	3	3	4	6	6	6	6	7	3	3	3	3	2	3	3	3	3	2	6	5	6	5	6	6	6	5
0	3	1	1	5	4	5	5	6	4	4	4	4	4	4	4	4	4	4	6	7	5	7	7	7	7	7
0	1	1	1	3	5	3	3	4	3	3	2	3	2	2	3	3	3	2	4	5	4	4	4	5	4	4
0	5	1	3	4	5	5	4	3	3	3	3	3	3	3	3	3	3	3	5	5	5	5	5	5	5	5
0	5	2	1	7	7	6	6	6	3	3	2	2	2	3	4	3	3	2	6	5	6	7	5	5	5	6
0	5	1	3	4	5	5	5	3	3	2	2	2	2	2	3	3	3	2	5	5	5	5	5	5	5	5
0	5	1	2	3	3	3	3	3	3	4	3	3	3	3	3	3	3	3	6	6	6	6	6	6	6	6
0	3	1	3	7	7	7	5	7	3	3	2	3	3	3	4	3	3	3	6	5	6	5	6	6	6	6
0	4	2	3	7	7	7	7	6	3	3	3	3	3	3	3	3	3	3	6	6	6	6	6	6	6	6
0	4	1	2	7	6	6	6	6	3	3	3	1	2	3	2	2	2	2	6	6	5	6	6	7	6	7
0	5	2	3	7	6	6	7	5	3	3	2	3	3	3	4	3	3	3	7	6	6	6	6	6	6	6
0	3	1	1	7	4	4	4	4	3	2	1	2	2	2	2	2	2	2	4	4	4	4	4	4	4	4
0	5	1	2	1	2	7	4	5	4	3	3	3	2	4	3	3	3	3	6	5	5	6	6	7	6	6
0	3	2	2	2	2	2	2	1	3	2	2	2	2	3	2	2	3	2	2	2	2	3	4	3	3	4
0	3	1	1	5	6	6	5	5	3	3	2	3	3	3	3	4	3	2	5	6	7	5	5	5	7	7
0	5	1	3	7	7	7	7	7	3	2	2	2	2	3	4	3	3	2	7	7	7	7	7	7	7	7
0	4	1	1	6	7	7	6	6	4	3	3	3	3	4	3	3	3	3	5	5	6	6	6	6	6	6
0	3	1	2	5	5	5	6	5	3	3	3	2	2	3	2	2	3	2	5	4	4	5	5	6	6	6
0	3	0	3	5	6	7	2	7	3	3	2	2	3	3	3	2	2	1	5	4	5	5	6	6	6	5
0	5	1	1	6	6	4	6	4	4	4	1	1	2	3	2	2	2	2	5	4	4	5	5	5	5	5
0	4	1	3	5	4	5	4	3	3	3	2	2	3	3	3	3	3	3	5	5	5	5	6	7	7	7
0	4	1	2	5	4	5	3	3	3	3	3	3	3	3	3	3	3	3	5	5	5	4	5	5	6	6
0	5	1	3	6	6	5	5	4	3	2	3	3	2	3	2	2	2	2	5	5	5	5	5	4	4	4
0	5	2	3	6	7	7	6	4	3	3	2	4	3	4	3	4	2	3	7	7	7	7	7	7	7	7
0	5	2	3	6	5	7	5	7	3	3	2	3	2	3	3	3	4	3	6	4	7	6	6	6	5	5
0	5	1	2	4	4	4	3	5	3	2	2	2	2	2	2	3	3	2	5	5	5	5	5	5	5	5
1	4	1	3	5	5	5	5	7	3	3	3	3	2	3	3	3	3	3	5	5	5	5	4	5	4	5
1	5	1	3	5	5	5	5	3	3	3	3	3	3	3	3	3	3	3	6	6	6	6	6	6	6	6
0	4	1	1	7	6	6	6	7	3	3	3	3	3	3	3	3	3	3	6	6	6	6	6	6	6	6
1	4	1	2	4	3	4	2	4	3	2	2	2	2	3	2	2	2	2	4	4	4	4	5	4	4	4
0	5	1	3	5	5	5	5	3	3	3	3	3	3	3	3	3	3	3	5	5	5	5	5	5	5	5
1	3	4	4	7	7	7	3	4	3	4	2	2	3	3	3	2	3	2	6	5	4	5	5	6	4	6
1	2	1	1	6	4	6	6	2	3	3	2	3	2	2	3	3	3	2	6	6	6	6	3	2	3	5
0	5	1	3	7	6	7	7	6	3	3	3	3	3	3	3	3	3	3	7	6	6	6	6	6	6	4
0	3	1	3	7	7	7	7	7	4	4	2	3	3	3	3	2	3	2	7	6	6	6	6	7	7	7
0	4	1	2	6	6	6	6	6	3	3	2	3	3	4	3	3	3	3	6	6	5	5	6	7	6	6
0	5	2	3	7	6	6	5	6	3	3	2	3	3	3	2	2	3	2	6	5	5	5	6	6	6	6
0	5	1	2	7	6	7	6	6	3	3	3	3	2	3	4	3	3	3	6	4	5	5	6	7	7	6
1	3	1	2	5	5	5	5	3	3	3	2	2	2	3	3	3	3	2	6	5	5	5	5	5	5	5
0	3	3	1	7	6	7	5	5	3	3	2	3	2	3	3	2	3	2	6	6	5	7	6	6	6	6
1	4	1	2	6	6	5	6	4	3	2	3	3	3	3	3	3	3	3	6	4	5	4	6	5	6	6
0	4	1	1	4	5	4	5	3	3	3	3	3	3	3	3	3	3	3	5	5	5	5	5	5	5	5
0	3	2	5	7	7	7	7	1	4	4	4	4	4	4	4	4	4	4	6	7	7	7	7	7	7	7
0	3	2	2	5	6	7	6	7	3	2	2	3	3	3	3	3	3	3	5	5	5	5	5	5	5	4
0	4	1	1	7	7	7	7	6	4	4	2	3	3	2	2	2	3	2	7	7	7	7	7	7	7	7
0	4	2	5	7	5	6	6	5	4	4	3	3	3	4	4	3	3	3	7	7	7	7	7	7	7	7
0	4	1	2	7	6	7	7	7	4	4	3	3	3	4	4	3	3	3	7	7	7	7	7	7	7	7
0	4	1	3	7	6	7	6	6	3	3	2	2	2	3	3	3	3	2	6	6	6	4	5	4	5	6
0	5	1	1	5	5	7	4	5	4	3	2	3	3	4	3	3	3	3	5	5	4	5	7	7	7	7
0	3	1	1	6	6	5	5	5	3	3	3	3	2	3	3	3	3	3	6	6	6	6	6	6	6	6
0	4	2	2	7	6	7	6	7	4	3	3	3	3	4	4	4	4	3	1	4	6	7	6	6	6	7
0	5	2	3	7	7	7	7	7	4	3	3	3	3	3	3	3	3	3	7	6	7	7	7	7	7	7
0	3	1	2	6	6	4	4	3	4	3	3	2	2	3	3	3	3	3	5	5	5	5	6	6	5	5
0	3	1	4	6	6	6	6	7	3	3	3	3	3	4	3	3	3	2	6	6	6	6	6	6	6	6
0	4	4	4	6	6	6	5	6	3	3	2	3	3	4	3	3	4	3	6	6	7	7	7	6	6	7
0	4	0	2	6	6	6	6	6	3	3	2	2	2	3	3	3	3	3	6	6	6	6	6	6	6	6
0	3	2	2	4	4	3	4	2	3	3	2	2	3	3	2	3	3	2	4	4	5	5	6	4	5	5
0	2	1	3	7	7	7	7	4	3	3	3	2	3	3	2	2	3	2	6	5	7	5	6	6	7	7
0	1	0	2	4	7	6	4	6	3	3	2	2	2	3	3	3	3	3	6	6	6	6	6	6	6	6
0	2	1	1	7	6	6	4	7	3	3	2	2	2	3	3	3	3	2	6	5	5	4	5	5	6	6
0	3	1	3	7	6	6	4	6	4	3	3	3	3	3	3	3	4	3	7	7	7	7	6	6	6	7
1	3	3	4	5	5	5	5	3	3	3	3	3	3	3	3	3	3	3	5	5	5	5	5	5	5	5
1	5	4	5	6	6	6	4	4	3	3	3	3	4	4	4	4	3	3	4	4	6	6	7	7	7	7
1	4	1	3	7	7	7	7	1	3	3	3	3	3	3	3	3	3	3	6	6	6	6	6	6	6	6
0	5	1	3	7	7	7	6	6	3	1	2	3	3	3	3	3	3	3	7	7	7	6	7	7	7	7
1	3	2	4	5	5	5	5	6	3	3	3	3	3	3	3	3	3	3	5	5	5	5	5	5	6	5
0	5	0	1	6	6	6	6	7	3	4	3	2	3	3	3	3	3	3	5	5	5	5	7	7	5	5
0	4	2	2	6	6	6	3	7	3	1	1	1	1	4	1	1	3	1	6	4	5	7	4	7	5	7
1	5	3	5	7	7	7	7	7	3	3	3	3	3	3	3	3	3	1	6	6	6	6	5	7	6	6
1	5	1	2	6	6	6	6	4	3	3	3	3	3	3	3	3	3	3	5	4	4	4	3	3	3	3
1	4	3	4	7	7	7	7	1	4	3	4	4	3	3	3	4	4	3	7	7	7	7	6	7	7	7
0	3	4	1	5	3	6	4	3	3	2	3	2	3	2	3	4	3	3	5	6	4	6	5	7	6	5
0	4	2	4	6	6	7	7	2	3	4	3	4	4	4	3	4	3	3	7	6	5	7	7	7	7	6
0	4	1	2	7	7	7	5	6	4	3	3	3	3	4	3	3	3	2	6	6	6	6	6	7	7	7
1	4	1	2	5	4	5	4	4	4	3	3	3	3	4	4	3	3	2	4	4	5	6	5	5	6	7
1	3	2	3	5	5	6	6	7	3	4	3	3	3	4	3	3	3	3	6	6	6	6	6	5	7	5
0	4	1	1	4	5	5	5	6	3	3	3	3	2	3	3	2	3	2	6	6	7	7	7	7	6	6
0	5	1	3	7	6	7	6	3	3	3	3	3	3	3	3	3	3	3	6	6	6	6	6	6	6	6
0	5	4	2	7	7	7	5	7	3	3	3	3	3	4	3	3	3	3	7	5	6	6	6	7	7	7
1	4	1	3	6	6	6	6	7	3	3	3	3	3	3	3	3	3	2	6	6	6	6	6	6	6	6
0	4	2	3	7	7	7	6	7	4	4	2	2	3	4	4	3	3	4	7	6	7	7	7	7	7	7
1	3	1	3	3	3	3	3	3	3	2	1	1	2	3	3	2	2	2	4	4	4	4	5	5	4	4
0	5	1	2	7	7	7	7	1	4	3	4	3	4	4	4	3	4	4	7	6	7	7	7	6	7	7
0	3	2	2	5	5	5	5	4	3	3	2	2	3	3	3	2	3	3	4	4	4	4	5	5	4	4
0	5	2	2	6	6	5	4	7	3	4	2	2	3	3	4	4	4	4	7	4	7	6	7	7	7	7
0	3	2	4	6	6	6	4	5	1	1	3	3	3	2	2	2	3	2	5	4	4	5	6	6	7	4
0	3	2	4	5	6	7	5	3	3	3	2	2	2	3	3	2	3	2	4	3	5	6	6	7	7	6
0	4	4	5	4	3	4	3	2	3	3	2	3	3	3	3	3	3	3	5	4	5	5	6	6	5	6
0	3	2	1	7	4	5	6	7	3	2	3	3	2	3	3	3	3	3	6	6	6	7	7	7	7	7
1	5	2	2	7	7	6	6	7	3	2	2	3	3	3	3	3	3	2	7	6	6	6	6	7	7	6
0	4	3	2	7	7	7	7	7	4	3	1	3	3	4	4	3	3	3	7	4	7	7	7	7	7	7
0	4	1	2	7	6	7	7	7	4	3	3	4	3	4	4	4	4	4	7	7	7	7	7	7	7	7
0	4	1	2	7	6	4	5	7	4	4	3	2	2	4	4	3	4	3	7	7	7	7	6	7	7	6
1	4	3	2	7	6	7	6	7	4	3	2	3	3	3	4	3	3	2	7	5	7	5	6	6	7	7
0	3	1	2	4	6	5	4	6	3	3	2	2	2	3	2	2	3	2	6	4	4	5	3	4	6	5
0	5	1	2	7	7	7	7	7	4	4	2	3	3	3	3	3	3	3	7	7	7	6	7	7	7	7
1	5	2	4	6	7	7	6	7	3	3	2	2	2	3	3	3	3	3	7	5	6	6	6	5	7	7
0	4	1	2	4	4	4	4	2	3	2	2	2	2	3	2	2	2	2	4	3	4	4	5	6	5	5
0	4	2	3	7	5	5	5	7	3	3	3	3	3	4	3	3	3	3	6	6	7	6	6	7	7	6
0	3	2	1	7	7	7	5	6	3	3	3	3	3	3	4	2	2	3	7	6	6	5	6	5	6	6
1	3	1	4	6	6	6	5	6	3	3	2	2	1	3	2	2	3	2	5	5	5	5	5	5	5	5
1	4	3	3	5	5	7	6	6	3	3	3	3	1	3	3	3	3	2	6	6	5	6	6	7	4	2
1	5	2	3	7	7	7	4	5	4	2	2	3	2	3	3	3	4	3	7	7	7	7	6	7	7	6
0	5	1	3	2	5	5	4	3	3	3	3	3	3	4	4	3	3	3	4	3	3	4	5	7	7	6
0	4	1	1	4	3	5	4	3	3	3	2	2	2	3	3	3	3	2	4	4	4	3	5	4	3	4
0	4	1	2	5	6	5	4	5	3	2	2	2	2	3	4	3	3	2	6	4	4	5	7	7	7	6
1	3	1	2	6	5	5	5	7	3	3	2	3	2	2	3	3	3	2	6	5	5	6	5	4	5	5
1	5	2	4	7	6	6	5	7	3	3	3	3	3	3	3	3	3	3	6	5	6	5	5	5	6	7
0	4	1	2	7	4	7	7	4	2	4	2	3	2	3	3	3	3	2	7	7	4	7	7	7	4	4
0	5	2	2	7	6	6	7	6	3	3	2	2	2	3	2	2	3	2	6	5	6	5	6	7	5	3
1	5	1	2	6	6	7	7	6	4	4	3	3	3	4	4	4	4	3	6	6	7	7	6	6	7	7
0	3	1	2	5	6	6	4	3	3	3	2	2	2	3	2	3	3	2	4	5	5	5	5	4	4	5
0	4	1	2	5	6	6	6	7	3	3	3	3	3	3	3	3	3	3	6	6	6	6	6	6	6	6
0	3	2	1	5	6	5	5	4	3	3	3	3	3	4	3	2	3	3	5	5	4	5	5	5	6	4
1	5	2	2	5	5	5	3	5	3	3	2	3	3	3	3	3	3	3	5	5	2	5	5	5	2	5
0	3	1	2	7	6	6	6	2	4	4	3	3	3	4	3	3	3	3	6	7	6	6	6	7	7	7
1	3	1	2	7	6	7	6	6	3	4	4	3	3	3	3	3	3	3	7	6	6	6	6	6	7	7
0	4	2	3	6	4	5	4	2	3	4	2	2	2	3	3	3	3	3	5	5	5	5	5	5	5	5
0	4	1	1	6	5	6	6	7	3	3	3	3	3	3	3	3	3	3	6	3	5	5	6	7	7	7
1	4	1	3	6	5	5	5	6	3	3	2	2	3	3	3	3	3	3	5	6	5	5	5	6	6	6
1	3	2	4	5	5	5	5	6	3	2	2	3	3	3	3	2	3	3	5	5	5	4	5	5	5	4
0	4	0	2	5	2	5	5	6	3	3	2	2	3	3	3	3	3	3	6	5	6	6	6	7	7	7
0	3	2	2	4	4	4	5	3	3	3	3	4	4	4	3	3	3	3	5	4	5	5	6	6	3	6
0	3	2	2	7	6	7	5	2	3	2	2	3	2	4	3	3	3	3	7	7	7	7	6	7	7	7
0	4	2	3	7	7	7	6	4	3	3	3	3	3	3	3	3	3	3	6	6	6	6	6	6	6	6
0	3	1	1	6	5	6	5	6	3	2	2	2	3	3	2	2	3	2	6	4	5	5	5	6	6	5
1	3	2	3	6	6	7	6	7	3	3	3	3	1	3	3	4	3	3	6	6	6	6	6	7	7	6
0	4	2	2	6	7	6	7	7	3	3	2	2	2	3	3	2	3	2	6	6	5	6	5	5	6	6
0	2	1	2	6	6	6	6	2	2	2	3	3	3	3	3	3	3	3	7	7	7	7	7	6	7	7
1	5	2	5	6	4	5	6	6	3	2	1	2	2	2	3	3	3	1	6	3	5	7	5	6	5	4
0	5	1	2	6	6	6	5	5	4	3	3	4	3	4	4	4	4	2	6	5	7	7	6	6	6	6
0	3	1	3	5	6	5	2	6	3	3	2	3	3	3	3	3	3	3	5	6	5	6	6	5	5	4
0	5	1	1	6	6	6	6	5	3	3	2	2	2	3	3	3	3	3	6	6	6	6	6	6	6	6
0	4	2	2	6	6	6	6	2	3	3	3	3	3	3	3	3	3	3	6	6	6	6	6	6	6	6
1	5	2	3	7	7	7	7	4	4	4	4	4	3	4	4	3	3	3	5	5	7	7	6	7	7	7
0	3	2	4	7	7	7	6	7	3	2	2	3	2	3	3	3	3	3	7	7	7	7	7	7	7	7
0	3	1	2	5	5	5	5	3	3	2	2	2	2	2	2	3	3	2	5	5	5	6	5	5	7	7
1	2	1	2	6	6	6	6	3	3	3	3	3	3	3	3	3	3	3	5	5	5	5	5	6	6	6
0	5	1	3	6	6	6	6	7	3	2	3	3	3	3	3	3	3	2	6	5	6	6	6	6	6	6
0	5	1	3	5	5	6	5	6	3	3	3	3	3	3	3	2	3	3	5	5	6	4	5	6	6	5
0	5	1	3	7	6	6	6	6	3	2	2	2	3	3	3	3	3	3	6	5	7	6	6	5	5	6
1	4	2	3	5	4	6	4	4	3	3	3	2	3	3	3	3	3	3	5	5	5	5	5	5	5	5
0	5	3	5	7	7	7	7	7	4	4	2	3	1	2	3	3	3	1	7	7	7	4	7	6	4	7
1	4	1	3	6	7	4	7	7	3	3	3	3	3	3	3	3	3	3	5	5	5	4	5	5	5	4
0	5	1	3	7	6	5	4	7	3	4	3	3	3	3	4	4	4	3	7	7	7	7	7	7	7	7
1	5	1	2	5	5	6	6	5	3	3	2	3	2	3	3	3	3	2	5	4	6	6	6	5	6	6
0	5	2	3	7	6	5	4	7	3	3	2	2	2	3	2	3	3	2	7	4	4	5	4	5	5	5
0	5	0	3	4	4	6	4	3	3	3	2	3	3	3	3	2	3	3	4	5	5	4	5	6	4	5
0	4	2	2	6	5	6	6	6	3	3	2	2	2	3	3	3	3	2	5	5	6	6	5	5	5	5
0	4	1	3	5	5	5	5	5	3	3	2	2	2	3	3	3	3	2	5	5	6	6	6	6	6	6
0	3	2	1	6	6	6	6	6	4	4	3	3	3	3	3	3	3	3	6	6	6	6	6	6	6	6
0	4	1	2	5	6	6	5	6	3	3	2	2	2	3	3	2	3	2	6	6	5	5	6	6	6	6
0	5	2	3	7	6	6	4	7	3	2	1	2	2	3	2	2	3	2	6	7	6	7	6	7	6	7
0	5	1	2	6	7	7	7	7	4	3	3	2	3	4	4	3	3	3	7	7	7	7	7	7	7	7
0	5	2	3	7	7	7	6	7	4	3	3	3	3	4	4	3	4	3	7	7	6	6	7	6	7	7
0	4	1	2	6	6	6	6	7	3	3	2	3	3	3	3	3	3	3	6	6	6	6	6	6	6	6
0	4	1	1	7	7	7	7	7	4	2	1	2	2	2	3	3	3	3	7	4	5	7	7	7	7	7
0	5	1	3	6	4	6	5	3	4	3	3	2	3	4	3	3	3	2	5	6	6	6	6	6	6	7
0	4	1	3	6	6	7	6	7	3	3	1	2	1	3	3	3	4	2	6	6	6	6	6	7	7	6
0	5	1	3	6	5	6	6	5	3	3	3	3	3	3	3	2	3	3	6	5	5	4	5	7	7	6
0	4	1	3	6	6	6	4	6	3	2	3	2	2	3	3	2	3	2	5	4	5	5	5	4	5	5
0	4	2	3	6	6	6	6	6	3	3	2	3	2	3	2	3	2	2	6	6	6	4	6	6	6	4
0	4	2	2	6	6	6	6	6	3	2	2	2	2	3	3	3	3	2	6	3	4	4	5	5	5	5
0	5	1	3	7	7	7	7	7	3	3	2	3	3	3	3	3	3	3	7	6	6	7	7	7	7	7
0	4	2	2	6	6	6	6	7	3	3	3	3	3	3	3	3	3	2	6	4	5	5	6	6	5	5
0	3	2	3	7	6	6	5	3	3	3	3	2	2	3	3	2	2	2	5	5	6	6	6	6	6	6
0	4	1	2	4	3	3	2	2	3	3	2	1	1	3	2	3	3	1	3	4	3	3	6	5	6	5
0	5	2	2	7	6	6	7	5	3	3	3	3	3	4	3	3	3	3	6	6	7	7	6	6	7	7
0	3	1	2	5	4	4	4	3	3	2	2	2	2	2	2	3	3	2	4	4	4	4	5	6	5	5
0	4	1	3	6	6	6	4	3	3	3	3	3	3	3	3	3	3	3	5	5	5	6	6	6	6	6
0	5	1	2	6	6	6	6	6	3	3	1	2	3	3	3	3	3	2	6	6	6	6	6	6	6	6
0	3	2	1	7	6	6	6	2	3	3	2	3	2	3	2	3	3	2	6	6	6	6	6	6	6	6
0	5	1	2	6	7	7	4	5	3	3	3	3	3	3	3	3	3	3	6	6	6	6	6	6	6	6
0	3	1	3	6	6	6	6	7	4	3	3	4	3	4	3	3	3	3	7	6	7	7	6	7	7	7
0	2	0	1	5	5	5	4	4	3	3	2	2	2	3	2	2	2	2	5	4	4	4	5	5	4	5
0	2	2	1	7	7	7	7	7	4	4	2	3	2	4	3	3	3	3	7	4	7	7	7	7	7	7
0	4	4	4	5	5	5	5	6	3	3	3	3	3	3	3	3	3	3	5	5	5	5	5	5	5	5
0	4	1	3	7	6	6	6	6	3	3	2	3	3	3	3	3	3	3	6	4	7	6	6	6	6	6
0	4	1	2	7	5	5	5	5	3	3	3	3	3	3	3	3	3	3	6	6	6	6	6	5	5	7
0	4	1	3	5	4	5	4	3	3	3	3	3	3	3	3	3	3	3	5	4	4	5	5	5	5	5
0	4	0	2	5	5	3	3	6	2	3	2	2	2	2	3	3	3	2	3	4	5	3	5	5	4	4
0	3	1	2	5	5	5	4	3	2	3	3	3	3	3	3	3	3	3	3	3	4	3	4	5	4	6
0	4	1	2	5	5	5	4	4	2	3	3	2	3	3	3	4	3	2	4	5	5	4	4	5	6	6
0	1	0	2	1	1	1	1	1	3	1	2	1	3	3	2	2	2	1	1	1	1	1	3	2	1	5
0	4	1	3	6	6	7	6	7	3	3	2	2	2	3	3	2	3	2	5	5	5	4	6	6	6	6
0	4	2	2	6	6	6	6	7	3	2	2	3	3	2	3	3	3	3	6	6	6	6	7	7	7	7
0	4	1	2	6	6	6	5	5	3	3	3	3	3	3	3	3	3	3	5	5	5	5	5	5	5	6
0	3	1	2	6	4	5	4	4	3	3	3	3	3	3	3	3	3	3	5	6	6	5	6	6	6	7
0	4	1	2	6	6	6	5	6	3	3	2	3	3	3	2	3	3	3	5	5	5	5	5	6	6	6
0	4	2	1	6	6	6	6	7	3	3	3	3	3	3	3	3	3	2	6	6	6	4	6	6	6	6
0	5	2	2	7	5	7	6	6	4	3	3	3	2	3	3	3	3	3	6	6	6	6	6	6	6	6
0	4	1	3	6	6	6	6	6	3	3	3	3	3	3	3	3	3	3	6	6	6	6	6	6	6	6
0	1	0	4	4	4	4	4	1	3	3	2	1	2	3	1	1	3	1	4	4	4	3	4	4	4	6
0	4	1	2	5	5	4	5	4	3	3	3	3	3	3	3	3	3	3	5	4	5	4	6	6	6	6
0	4	2	3	4	4	5	4	4	3	3	2	2	2	3	2	3	3	2	5	4	4	5	5	5	5	5
0	4	1	3	5	6	6	5	5	3	3	2	3	2	3	2	3	4	3	6	5	6	5	5	6	6	6
0	4	1	2	6	6	6	4	5	3	3	2	2	2	2	3	3	3	2	6	5	5	6	6	6	6	6
0	3	2	2	6	6	7	6	7	3	3	3	3	3	2	3	3	3	3	6	6	6	5	6	7	6	7
0	4	1	2	5	5	6	3	6	3	3	3	2	3	3	4	2	3	2	5	5	6	7	6	7	7	7
0	5	1	2	4	7	7	7	7	3	3	1	2	2	3	3	2	3	1	6	4	5	4	5	7	7	4
0	4	1	2	7	7	6	6	6	4	4	3	3	3	4	3	3	3	3	5	5	6	6	6	6	6	6
0	5	1	2	6	6	7	7	6	3	3	3	3	3	3	3	3	3	3	6	6	6	7	6	6	7	7
1	4	2	4	5	5	5	5	4	3	3	3	3	3	3	3	3	3	3	4	5	5	5	4	4	4	5
1	5	2	2	6	5	5	5	7	4	3	3	3	3	3	3	3	3	3	7	7	7	7	7	7	7	7
0	4	1	2	7	7	7	6	2	4	3	3	3	3	3	3	3	3	3	6	6	7	7	7	7	7	7
1	4	3	3	6	4	5	7	5	3	4	3	3	4	3	3	3	3	3	6	6	6	6	7	7	7	7
1	4	1	4	4	5	5	5	3	3	3	3	3	3	3	3	3	3	3	5	5	5	5	6	5	5	5
1	4	2	4	5	6	5	4	4	2	2	2	2	2	2	2	2	2	2	4	4	4	4	4	4	4	4
1	3	3	4	5	5	5	5	5	3	3	3	3	3	3	3	3	3	3	5	5	5	5	5	5	5	3
0	3	1	2	5	4	4	5	7	3	3	2	3	2	4	3	3	1	3	5	6	6	6	6	5	6	5
0	3	1	4	6	6	6	6	7	3	3	3	3	2	3	3	2	3	3	6	6	6	6	6	6	6	6
0	4	1	3	7	6	7	7	5	3	3	2	3	2	3	3	3	3	3	6	6	6	6	6	6	7	6
0	4	1	1	7	7	7	7	6	3	4	1	2	2	4	2	2	3	2	7	5	7	6	6	6	6	6
0	5	2	2	6	6	6	4	4	4	4	3	4	3	4	4	3	4	3	7	7	7	7	7	5	7	6
0	4	1	3	7	6	7	5	5	4	3	3	3	3	4	3	3	3	3	6	6	6	5	6	7	6	6
1	4	2	3	4	4	4	5	3	3	3	3	2	3	3	2	3	3	3	4	5	7	7	7	7	7	6
1	3	1	2	5	3	6	7	2	4	4	2	3	4	4	3	3	3	2	6	6	6	6	7	7	6	4
1	4	4	3	5	5	5	5	5	3	3	2	3	3	4	3	3	3	3	6	6	6	6	6	6	6	6
0	2	1	2	6	4	7	7	4	3	3	3	3	3	3	3	3	3	3	6	6	6	6	6	6	6	6
0	4	1	3	6	6	6	6	7	3	4	3	3	3	3	3	3	3	3	6	5	6	6	6	7	6	6
0	4	1	2	3	2	3	3	2	3	3	2	3	2	3	1	2	3	1	3	5	5	5	5	5	3	5
0	5	3	3	4	7	5	5	3	4	4	2	2	2	4	3	3	2	2	5	4	5	7	7	7	7	6
0	2	0	1	1	1	1	1	7	3	3	3	3	3	3	3	3	3	3	5	5	5	5	5	5	5	5
0	4	1	2	6	6	6	6	2	3	3	3	3	3	3	3	3	3	3	6	6	6	6	6	6	6	6
0	3	4	2	7	7	7	5	6	4	3	3	3	3	4	4	3	4	3	7	7	7	7	7	7	7	7
1	4	1	2	5	5	6	6	7	3	3	3	3	2	2	3	3	3	2	5	5	5	5	5	5	5	5
0	3	2	2	5	5	4	3	4	3	3	2	2	3	3	3	3	3	3	5	4	5	5	5	5	7	6
0	5	1	3	7	7	7	6	6	3	3	2	2	2	3	3	3	3	3	7	7	7	4	7	4	7	5
1	4	1	3	6	6	6	6	2	3	3	3	3	3	3	3	3	3	3	5	5	5	5	5	7	5	5
0	3	1	2	5	4	5	5	3	3	2	2	2	3	3	3	2	3	3	5	4	4	4	5	5	5	5
0	3	2	1	7	7	6	5	7	4	3	3	2	2	4	3	3	3	2	6	6	7	6	6	7	7	7
0	5	1	2	6	6	6	6	2	4	4	4	4	3	3	3	3	3	3	6	6	6	6	6	6	6	6
0	3	2	2	2	2	2	2	6	3	3	3	3	3	3	3	3	3	3	6	6	6	6	6	6	6	6
0	4	1	2	6	4	5	4	3	3	3	2	3	2	3	2	2	3	2	4	5	5	5	5	6	4	6
0	4	1	2	7	7	7	6	7	4	3	2	3	2	3	3	3	3	3	6	5	4	5	5	5	5	4
0	3	1	2	6	5	6	4	5	4	3	3	2	3	4	3	3	3	3	6	6	6	6	5	7	7	7
0	4	2	1	5	5	5	4	5	3	2	2	2	2	3	2	2	3	2	5	2	4	5	3	3	4	3
0	5	1	2	5	5	5	4	3	3	3	2	2	2	3	2	2	3	2	4	4	5	6	5	5	4	5
1	2	2	2	5	6	5	6	2	3	2	3	3	2	3	3	2	3	3	5	6	5	5	6	6	5	6
1	3	4	4	5	5	5	5	7	3	3	3	3	3	3	2	2	3	3	4	4	7	7	4	7	4	4
1	4	4	4	7	7	7	7	7	3	3	2	3	3	3	3	3	3	3	7	7	7	6	5	7	6	6
1	5	3	4	7	7	7	7	7	4	3	3	4	3	3	3	3	3	3	7	6	7	6	6	6	6	6
1	3	2	3	1	1	1	1	7	1	1	1	1	1	1	1	1	1	1	1	1	1	1	1	1	1	1
1	5	3	4	7	7	7	7	1	4	4	4	4	3	4	3	4	3	3	5	6	6	7	5	6	7	6
1	5	4	4	5	5	4	5	7	3	3	3	2	2	3	3	3	3	2	5	4	5	4	5	4	5	5
1	4	4	4	6	6	6	6	2	3	3	3	3	3	4	4	3	3	3	6	6	6	6	6	7	6	6
1	5	3	4	7	7	7	7	4	4	4	3	2	3	3	3	3	3	3	7	4	6	6	4	6	6	6
0	3	4	4	6	6	6	6	2	3	3	3	3	3	3	3	3	3	3	5	5	5	5	5	5	5	5
1	4	2	3	6	5	4	5	4	3	3	2	3	3	3	3	2	3	2	5	5	4	5	4	5	3	5
1	4	4	4	4	6	6	6	5	3	3	3	3	3	3	3	3	3	3	4	4	4	4	4	4	4	4
1	4	4	4	7	7	7	7	7	3	4	3	4	3	3	3	3	4	3	7	6	6	6	7	7	7	7
1	4	3	4	6	6	6	2	6	3	2	2	3	2	3	3	3	3	3	6	6	6	6	6	6	6	6
1	5	3	3	5	6	6	5	2	3	3	4	3	4	3	3	3	3	3	6	6	5	5	5	6	6	5
1	4	3	4	6	5	6	5	2	3	3	3	3	4	4	4	3	4	3	5	4	4	6	6	5	4	6
1	5	3	4	6	6	6	4	5	3	3	3	3	3	3	3	3	3	3	5	5	5	5	5	5	5	5
1	5	4	3	7	7	6	4	7	4	3	3	2	2	4	3	3	3	3	6	6	5	7	5	6	6	7
1	3	3	5	5	5	5	5	3	3	3	2	3	2	3	3	2	3	2	5	5	5	5	5	5	5	5
1	4	4	4	7	7	7	7	1	4	3	3	3	3	3	3	3	3	3	7	7	7	7	7	7	7	7
1	5	4	1	5	5	5	5	5	3	3	3	3	3	3	3	3	2	3	4	4	5	5	5	5	5	5
1	4	3	4	7	6	7	5	2	4	3	3	3	3	3	3	3	3	3	6	5	5	6	5	6	5	6
1	5	4	5	6	6	6	6	2	3	3	3	3	3	4	4	4	3	3	5	5	6	6	5	6	6	6
1	4	3	2	7	7	7	7	7	4	3	3	3	3	3	3	3	3	3	7	5	7	7	7	7	7	7
1	3	4	4	7	6	7	7	6	3	3	2	3	1	3	3	2	3	2	6	5	5	7	6	4	7	5
1	3	2	3	6	6	6	6	6	3	3	4	3	3	3	3	4	3	2	6	5	5	7	6	6	6	6
1	4	3	4	6	7	7	6	7	4	4	2	3	3	3	3	3	3	3	6	6	6	6	6	6	6	7
1	3	3	3	6	6	6	6	6	3	3	3	3	3	4	4	4	4	3	6	6	6	7	6	6	7	7
0	3	2	2	6	6	6	6	7	4	4	3	3	3	3	3	3	3	3	6	6	6	6	6	6	6	6
1	3	4	3	6	5	6	6	2	4	3	1	2	2	3	2	2	2	2	5	5	5	5	6	6	6	6
1	4	3	4	7	7	7	4	6	3	3	3	2	3	3	3	3	4	3	6	6	6	7	5	3	4	5
1	3	3	4	7	7	7	7	4	3	3	3	3	3	3	3	3	3	3	6	6	6	6	6	6	6	6
1	4	3	3	4	5	6	4	5	2	3	2	2	2	2	2	2	2	2	5	5	5	5	5	4	4	5
1	4	4	4	6	5	7	4	5	2	3	2	3	3	3	4	3	4	3	6	5	5	7	6	6	5	6
1	5	3	2	7	7	7	7	7	4	3	3	2	3	3	3	3	3	3	5	5	5	5	5	5	5	5
1	5	4	3	6	6	6	5	6	3	3	3	3	3	3	3	3	3	3	6	5	5	5	5	6	6	4
0	3	2	3	7	7	7	7	5	4	3	4	4	4	4	4	4	4	3	7	7	7	7	7	7	7	7
1	4	4	4	7	7	6	6	7	4	3	3	4	3	4	3	3	3	3	7	7	7	7	6	6	6	7
1	3	3	2	4	7	7	7	7	4	3	3	4	3	4	3	2	3	3	7	7	6	7	7	6	6	6
1	3	4	4	6	6	6	6	6	3	3	2	3	3	3	3	3	3	3	6	6	6	6	6	6	6	6
1	5	4	4	6	7	5	6	4	3	2	2	2	3	3	3	3	3	3	6	6	6	7	6	7	7	7
1	4	3	2	7	7	7	7	2	4	4	4	4	4	3	4	4	4	3	6	6	6	7	6	6	6	7
0	3	3	4	2	2	2	2	6	3	3	3	3	3	3	3	3	3	3	2	2	2	2	2	2	2	2
0	3	2	2	6	7	6	5	7	4	3	2	2	3	3	3	3	4	3	7	6	6	6	6	6	6	6
0	3	3	1	3	4	5	4	3	3	2	2	2	2	3	3	2	3	2	4	4	4	4	5	4	3	4
0	4	2	1	6	6	6	6	5	3	3	2	3	3	3	3	3	3	3	7	5	6	6	6	5	6	6
1	5	4	4	6	6	6	6	7	4	4	3	3	3	3	3	3	3	3	6	6	6	6	6	6	6	6
1	4	4	4	6	5	7	4	4	4	4	4	3	3	3	3	3	3	3	7	5	5	6	6	6	6	6
1	3	2	3	3	3	3	3	5	2	2	2	1	2	2	1	2	2	1	3	2	3	1	3	2	3	3
0	3	2	2	6	6	4	4	4	3	2	2	2	3	2	2	3	3	2	4	3	4	5	5	4	4	6
1	5	3	5	7	6	7	7	7	4	4	3	3	1	3	2	3	3	3	6	6	6	6	6	6	6	6
0	5	2	3	7	7	7	7	1	4	4	4	4	4	4	4	4	4	3	7	6	7	7	7	7	7	7
1	4	2	2	5	4	5	4	4	2	2	2	2	2	2	2	3	3	2	4	4	5	5	4	4	5	5
0	2	3	1	6	6	6	6	5	3	3	2	2	3	3	3	3	3	3	6	4	5	6	5	5	5	5
0	3	3	2	2	2	2	2	6	3	3	3	3	3	3	3	3	3	3	6	6	6	6	6	6	6	6
1	5	3	2	6	6	6	6	6	3	3	3	3	3	3	3	3	3	3	6	6	6	6	6	6	6	6
1	5	3	4	6	6	6	6	2	3	4	4	4	3	3	3	3	3	3	6	6	6	6	6	6	6	6
0	3	2	4	6	6	4	4	7	3	2	1	2	2	2	2	3	3	2	7	6	6	6	6	7	7	7
0	4	3	4	6	6	6	6	5	3	3	3	3	3	3	3	3	3	3	5	5	6	6	6	7	6	6
0	4	2	2	7	5	6	6	7	3	2	2	2	2	3	3	2	2	2	6	4	6	6	6	7	7	7
1	4	4	4	7	6	6	5	7	3	3	1	2	1	3	3	3	3	2	7	7	7	6	7	6	6	4
1	4	4	3	6	7	6	5	6	3	3	2	4	3	4	4	3	2	3	6	5	6	6	6	7	7	7
1	3	3	4	6	6	6	6	6	3	2	3	3	3	3	3	3	3	3	6	6	6	6	6	6	6	6
1	4	2	3	7	7	7	7	2	3	3	3	3	3	4	4	3	4	3	7	7	7	6	6	6	6	6
1	4	4	4	5	6	7	6	7	3	2	3	2	3	3	3	4	4	3	6	6	6	5	7	6	7	6
1	3	4	4	6	7	7	6	6	3	3	2	3	3	3	3	3	3	3	6	6	5	5	6	6	6	6
1	4	3	4	7	6	7	6	7	3	3	3	3	3	3	3	3	3	3	6	6	6	6	5	5	5	6
0	4	2	4	4	4	4	4	4	3	3	3	3	3	3	3	3	3	3	5	5	5	5	6	6	6	6
1	4	3	3	6	6	6	6	7	3	3	2	3	2	3	3	3	4	3	6	6	6	6	6	6	6	6
1	4	4	3	6	6	6	6	2	3	3	3	3	3	3	3	3	3	3	7	7	7	7	6	7	7	6
0	1	0	1	6	4	5	5	3	2	2	2	2	2	3	3	3	3	2	5	4	5	5	5	6	4	6
1	3	3	3	7	6	5	5	2	4	4	4	4	4	4	4	4	4	4	5	5	6	6	6	5	7	6
0	2	2	5	5	5	5	5	4	3	3	2	2	2	2	3	2	3	2	5	4	4	5	5	5	4	5
0	3	2	4	7	7	7	4	5	4	3	3	3	3	4	4	3	3	3	6	5	7	6	7	6	7	7
1	5	4	4	4	4	5	5	3	3	3	2	2	3	3	2	3	2	3	5	3	5	3	5	3	5	5
1	4	4	5	6	6	6	6	2	4	3	3	3	3	3	3	3	3	3	5	5	6	5	5	6	6	5
1	4	4	4	6	7	7	6	7	4	4	3	4	4	4	4	4	4	4	7	7	7	7	7	7	7	7
1	3	3	4	7	7	7	4	7	4	4	3	2	2	4	4	3	4	4	7	5	7	7	7	7	7	7
1	3	4	4	7	6	6	6	7	4	3	3	3	3	4	3	3	3	3	6	6	6	7	6	7	6	6
0	2	0	1	5	4	5	5	4	2	2	2	2	2	3	2	3	2	2	4	4	7	7	5	6	6	6
1	4	4	4	7	6	6	6	7	3	3	3	3	4	4	4	4	4	3	6	6	6	6	6	6	6	6
1	3	4	3	6	6	6	5	6	3	3	2	3	3	2	3	3	3	2	6	6	6	6	6	6	6	6
1	4	3	2	5	5	5	5	4	3	2	2	3	3	3	3	2	3	3	6	4	6	5	7	7	5	7
1	3	4	2	5	5	7	5	6	3	3	2	2	2	3	3	3	3	3	6	5	6	6	6	6	6	6
1	4	3	2	6	4	6	6	7	3	3	2	3	3	4	3	3	4	2	6	6	6	5	6	6	6	6
1	4	3	3	6	6	6	6	7	3	2	2	2	3	2	3	2	3	2	6	6	6	6	6	7	5	5
1	4	4	4	7	7	7	7	6	3	3	3	3	3	3	3	3	3	2	6	6	6	6	6	5	7	6
1	5	1	3	1	7	1	7	7	1	4	4	4	4	4	4	4	4	3	7	7	7	7	7	4	5	7
1	4	1	3	5	4	6	5	4	4	3	3	4	3	4	4	4	4	3	7	7	6	6	7	7	7	7
1	4	3	3	6	7	7	4	7	3	2	2	3	3	3	3	3	3	2	6	6	7	7	6	7	7	6
1	4	2	3	7	7	5	6	5	3	3	3	3	3	3	3	3	3	3	6	6	6	6	6	6	6	6
1	1	0	1	4	4	4	4	4	3	3	4	4	4	4	3	4	4	4	5	6	5	6	7	6	6	7
1	4	1	2	7	6	7	6	7	3	3	3	3	3	3	4	3	4	3	6	6	6	6	7	7	7	7
0	1	1	3	5	5	5	5	4	2	2	2	2	2	2	2	2	2	2	4	4	5	5	5	6	6	6
1	3	3	3	7	7	7	7	7	4	3	2	3	3	3	3	2	3	3	7	5	5	6	6	7	7	4
1	4	2	4	6	6	6	6	3	3	3	3	3	3	3	3	3	3	3	6	6	6	6	5	5	5	5
1	3	4	3	7	7	7	7	7	3	3	2	3	2	3	3	2	3	2	5	5	5	5	5	5	5	5
1	1	0	1	4	4	4	2	2	3	3	3	3	2	3	3	2	3	2	3	4	3	4	5	4	4	4
1	3	4	1	4	7	7	5	3	3	3	2	2	1	3	3	3	3	2	6	6	5	5	5	4	4	4
1	3	2	3	6	5	6	5	6	4	3	3	3	3	4	3	3	3	3	6	6	5	6	6	7	6	6
1	3	1	1	4	6	6	6	7	4	3	3	4	3	4	4	4	4	4	7	7	7	7	7	7	7	7
1	3	4	4	6	4	4	4	5	4	4	3	3	4	3	4	4	4	4	6	4	4	5	7	7	5	6
1	5	4	4	7	7	7	7	1	4	4	3	4	4	4	4	4	4	4	7	7	7	7	7	7	7	7
1	5	4	4	7	4	6	7	7	3	3	1	4	3	4	4	4	4	3	7	7	7	6	6	7	4	4
1	3	3	4	6	5	5	6	4	3	3	3	3	2	3	3	2	3	2	5	5	4	5	6	6	6	6
1	1	0	1	6	6	6	6	6	3	3	2	3	3	3	3	3	3	3	5	5	5	5	6	6	6	6
1	4	3	3	4	3	5	5	3	3	2	3	3	2	3	3	3	3	2	5	5	5	6	5	5	5	5
1	5	3	2	7	6	6	5	5	3	4	2	3	3	3	3	3	3	3	6	6	6	6	5	5	5	5
1	4	4	4	7	5	6	5	4	3	3	2	3	3	2	3	3	3	3	5	5	5	5	5	5	5	5
1	5	4	4	5	6	7	4	7	4	4	3	4	3	4	3	4	4	4	7	7	7	7	7	7	7	7
1	4	4	4	6	6	6	6	7	4	3	3	4	4	4	4	3	3	3	6	6	6	7	6	6	7	6
1	4	4	5	7	7	7	7	1	4	4	3	3	3	4	3	3	4	3	7	6	7	6	7	7	7	6
1	5	4	5	7	7	7	7	7	4	4	2	3	3	3	3	3	3	3	7	6	7	6	7	7	6	6
1	3	4	4	7	7	7	6	2	3	3	2	3	2	3	3	3	3	2	6	6	6	5	6	6	6	6
1	5	4	5	7	7	7	7	1	3	3	2	3	3	3	3	3	3	3	7	7	7	7	7	7	7	7
1	5	4	4	4	4	4	5	3	4	3	3	4	4	4	4	4	4	4	5	6	5	5	7	7	7	6
1	4	4	4	6	7	6	7	7	3	3	2	3	3	3	3	3	3	3	7	6	6	6	6	6	6	6
1	4	4	3	7	7	7	7	7	3	4	3	3	3	3	3	4	4	3	7	7	7	7	7	7	5	5
1	5	4	4	7	7	7	7	1	4	4	3	3	4	3	4	3	3	3	7	7	7	7	7	7	7	7
1	4	2	2	6	6	6	6	6	3	2	2	3	2	3	3	3	3	2	6	5	5	5	6	6	7	6
1	5	3	4	7	7	7	7	1	4	4	4	4	3	3	3	3	3	3	7	7	7	7	7	7	7	7
1	5	3	4	5	5	5	5	5	3	2	2	2	3	3	3	2	3	2	5	5	5	5	5	4	5	5
1	5	4	4	7	7	7	7	7	3	3	2	2	3	3	3	3	3	1	6	6	6	6	6	6	6	6
1	4	3	3	7	7	7	5	7	3	3	3	2	2	3	3	3	3	3	5	5	5	6	7	6	7	5
1	2	1	2	4	4	4	4	4	3	3	3	3	3	3	3	2	3	3	4	5	5	4	5	4	5	5
1	5	4	3	1	2	2	3	1	2	3	2	3	3	3	3	3	3	3	2	2	2	2	5	5	6	5
1	5	2	4	7	7	6	6	6	4	3	3	3	3	4	3	3	3	3	7	7	5	6	7	6	7	7
1	5	4	4	6	6	6	5	5	3	4	2	4	3	3	4	4	3	2	7	6	7	7	5	6	5	7
1	4	4	4	7	7	7	7	7	4	3	2	3	3	4	4	3	3	2	7	6	7	7	7	5	6	6
0	3	1	3	4	4	4	4	3	3	3	3	2	3	3	3	2	3	4	4	4	4	4	6	5	5	6
1	5	2	3	6	6	6	6	6	3	3	3	3	3	3	3	3	3	2	6	6	6	7	6	7	6	6
1	4	4	4	7	7	6	7	7	4	3	2	3	3	4	3	3	3	3	7	6	6	6	7	7	7	6
1	2	1	4	5	4	4	5	3	3	3	3	3	4	4	4	3	3	3	5	6	6	7	7	7	7	6
1	5	3	4	6	6	5	6	6	4	4	3	3	3	4	3	3	4	3	7	5	7	5	7	7	7	5
1	4	4	4	6	5	5	5	7	3	3	2	2	3	3	2	2	2	2	5	4	4	5	5	5	5	5
1	4	1	2	4	5	5	6	5	3	3	2	2	2	3	2	2	3	3	4	5	5	5	4	5	6	6
0	3	3	2	5	5	5	6	5	3	3	2	2	2	3	3	3	3	2	5	5	4	5	4	7	7	7
1	5	4	3	7	7	7	7	6	4	4	1	4	3	3	4	4	4	3	7	6	7	6	7	7	7	6
1	3	4	2	7	6	5	4	6	4	3	2	2	3	3	3	3	3	3	6	6	6	6	6	6	6	6
1	4	3	4	6	6	6	5	6	3	3	3	3	3	4	4	4	4	3	6	6	6	7	7	7	7	7
1	5	1	3	6	6	6	6	6	4	4	4	4	3	3	3	3	3	3	6	5	6	6	6	6	6	6
1	5	4	3	6	6	6	6	2	3	3	3	3	3	3	3	3	3	3	5	5	5	5	5	5	5	5
1	4	4	5	6	5	4	4	7	4	4	4	4	2	4	4	3	3	2	6	5	7	7	7	7	7	7
1	5	2	3	7	6	6	6	7	3	3	3	3	3	3	3	3	3	2	7	6	6	6	6	7	6	6
1	5	2	2	4	3	3	5	6	3	3	2	2	2	3	2	2	3	2	4	3	6	5	6	6	3	5
1	4	4	4	6	5	5	6	6	3	3	3	3	3	3	3	3	3	3	6	6	6	6	6	6	6	6
1	5	1	2	6	6	6	6	6	3	3	2	3	2	3	3	3	3	2	5	5	5	6	5	5	6	6
1	5	4	4	7	7	7	7	7	4	4	3	2	2	3	3	3	3	2	6	6	6	5	6	6	6	7
1	5	4	4	6	5	6	6	6	4	4	2	3	3	4	4	2	4	3	5	5	5	5	5	6	5	6
1	5	1	2	6	6	6	5	6	3	3	3	2	2	3	2	2	3	2	6	5	6	6	6	7	7	6
1	5	4	4	4	4	4	4	4	3	3	3	3	2	3	3	3	3	2	4	3	4	5	5	5	4	5
1	4	4	5	7	7	6	6	6	3	3	3	3	3	3	3	3	3	3	7	6	7	7	6	7	6	6
1	3	4	4	7	6	6	6	2	4	4	3	3	3	4	4	4	4	3	7	6	7	6	6	6	7	6
1	4	3	3	6	6	6	6	7	3	3	3	3	3	3	3	3	3	2	5	5	5	5	5	5	6	6
1	5	4	3	7	7	7	7	7	4	3	1	2	1	2	2	3	3	2	7	5	5	5	7	7	7	7
1	2	3	1	7	7	7	6	6	3	3	2	3	3	3	3	3	3	3	6	6	4	5	6	4	6	4
1	5	4	4	7	6	7	6	6	3	2	2	3	2	3	3	3	3	2	5	4	5	5	5	6	6	6
1	3	2	4	6	6	6	5	4	3	3	4	3	2	3	2	3	2	3	3	4	5	5	4	4	5	5
1	3	2	4	7	7	7	4	7	4	4	3	3	2	3	4	3	4	3	7	7	7	5	6	7	7	5
1	4	2	4	7	7	7	6	1	3	3	3	3	3	4	4	3	3	3	7	6	6	6	7	7	7	7
1	3	4	2	6	5	7	6	6	3	4	2	4	4	3	3	4	3	2	6	5	5	5	5	5	5	5
1	3	3	1	6	6	6	6	7	3	3	2	3	2	4	4	3	4	3	6	4	7	6	6	7	7	7
1	4	4	3	7	7	7	7	1	4	4	2	3	3	4	4	4	4	3	7	7	7	7	7	7	7	7
1	5	4	5	1	1	2	1	7	4	4	4	4	4	4	4	4	4	4	7	7	7	7	7	7	7	7
1	4	3	4	6	6	6	6	6	4	3	2	3	3	3	3	3	3	3	6	7	7	7	7	7	7	7
1	3	3	3	4	5	4	4	5	3	3	3	4	3	3	3	3	3	2	4	4	5	5	5	6	6	6
1	5	3	3	5	5	5	5	4	3	3	2	2	3	3	3	3	3	3	6	7	6	7	7	5	6	5
1	5	4	5	7	7	7	7	7	3	3	1	2	3	3	3	3	3	3	5	5	5	5	5	5	5	5
1	3	2	3	6	7	7	6	7	3	4	3	3	2	3	3	3	3	2	6	6	7	7	6	6	7	6
1	3	3	3	7	7	7	7	7	4	4	4	4	3	4	4	4	4	4	6	6	6	6	6	6	6	7
1	4	3	4	6	7	6	6	5	3	3	1	3	2	3	2	2	3	2	6	4	5	5	5	5	5	4
1	4	3	4	6	6	6	6	6	4	2	2	3	3	2	3	3	2	3	5	5	2	5	3	5	5	4
0	5	4	4	6	6	6	6	5	3	3	3	3	3	3	3	3	3	3	5	5	5	5	5	5	5	5
1	3	3	4	5	5	5	5	3	3	3	2	3	3	2	3	3	3	2	5	4	4	3	4	5	7	7
1	5	4	4	6	6	6	6	7	4	3	2	2	2	3	3	3	3	2	6	6	6	6	5	5	5	5
1	3	3	4	7	7	7	5	5	4	3	4	4	4	4	4	3	3	3	5	4	7	6	6	7	7	5
1	3	4	4	6	5	7	7	6	3	3	2	2	2	2	3	3	3	2	6	6	5	5	5	5	5	5
1	2	2	4	7	7	7	7	1	3	4	3	3	3	3	3	3	4	3	5	5	6	5	6	6	7	6
1	3	3	4	7	6	5	4	5	4	4	3	2	3	2	3	3	3	3	4	6	6	4	7	6	6	7
1	3	3	3	6	4	6	4	6	3	3	2	1	2	3	3	3	3	2	4	5	5	4	6	5	6	4
1	4	4	4	6	6	7	6	6	3	3	3	3	3	3	4	3	3	3	6	6	6	6	6	6	6	6
1	4	4	4	7	7	7	7	7	4	4	4	4	3	3	3	3	3	3	7	7	7	7	7	7	7	7
1	4	4	4	5	5	5	4	5	3	3	2	2	2	3	3	3	3	2	5	5	5	5	5	5	5	5
1	3	3	3	6	6	6	3	6	3	3	2	2	2	3	3	2	2	2	5	4	6	5	6	6	5	6
1	4	4	3	6	5	6	5	5	3	3	2	2	2	3	3	2	3	2	6	5	5	5	6	7	7	6
1	4	4	4	6	6	6	6	5	4	3	3	2	2	4	3	3	3	2	6	6	6	7	6	7	7	7
1	1	0	2	3	2	3	3	2	3	4	2	2	3	4	2	2	3	2	3	6	3	5	5	7	3	6
0	5	2	4	6	6	6	5	7	3	3	3	3	3	3	3	3	3	3	6	5	5	5	5	6	6	4
1	2	2	2	7	7	7	7	1	3	4	4	4	3	3	4	4	4	3	7	7	7	7	6	7	6	6
0	3	2	5	4	5	4	3	5	3	3	2	3	2	3	3	2	3	1	4	4	4	5	6	3	4	4
1	5	4	3	4	4	5	4	3	3	3	2	3	2	2	3	3	3	2	4	3	5	5	5	4	4	5
1	4	3	3	7	6	6	6	7	4	3	2	3	2	3	3	3	3	3	6	5	7	7	7	7	7	7
1	4	4	4	7	7	7	7	7	3	3	2	2	2	4	4	3	3	3	7	7	6	6	7	7	5	4
1	4	2	4	4	4	4	4	4	4	4	3	3	2	4	3	3	3	2	6	6	5	5	6	6	6	6
1	5	4	3	6	7	7	7	7	3	3	3	3	3	3	3	3	3	4	6	5	6	7	7	7	7	7
1	4	3	3	6	2	4	4	4	4	3	3	3	2	4	4	2	3	2	5	4	4	4	5	4	4	4
1	4	4	4	7	7	7	7	1	4	3	2	3	3	4	3	3	3	2	7	7	7	7	6	6	6	6
1	5	4	4	7	6	6	6	6	3	4	3	3	3	4	4	3	3	3	7	7	7	6	6	6	6	7
1	5	3	4	7	6	5	6	6	3	3	2	3	3	3	3	3	3	2	5	5	5	6	6	5	6	6
1	2	2	4	7	6	6	6	4	3	3	3	3	3	3	3	3	3	3	6	6	6	6	6	6	6	6
1	5	4	4	7	7	7	7	5	4	3	3	3	2	3	3	3	3	3	6	5	6	6	6	6	6	6
1	5	1	3	5	5	6	5	5	4	3	3	2	3	3	3	2	3	2	5	5	5	5	6	6	6	6
1	5	1	2	7	6	6	6	7	3	3	2	2	2	2	2	3	3	3	7	7	7	7	7	7	7	7
1	3	4	4	7	4	7	4	4	3	3	2	2	4	3	3	3	3	2	6	7	7	7	6	7	7	7
1	4	4	4	5	5	6	4	3	3	2	2	2	2	3	3	3	3	1	5	5	6	7	7	6	6	6
1	5	4	4	6	7	6	6	7	3	3	3	3	3	3	3	3	3	3	7	5	6	5	6	6	6	6
1	5	4	5	7	7	7	7	7	3	3	2	3	2	3	3	3	3	3	6	6	6	6	6	6	6	6
1	3	3	2	7	6	7	6	6	4	3	2	3	2	3	3	3	3	2	7	7	7	7	7	7	7	7
1	5	3	3	7	7	7	7	7	4	1	4	4	3	4	4	4	4	3	7	5	7	7	7	7	7	7
0	5	4	4	7	7	7	7	7	4	4	4	4	2	4	4	4	4	3	7	7	7	5	7	7	7	6
1	5	4	4	6	6	6	6	2	4	4	3	3	3	3	3	3	3	3	6	6	5	6	5	6	6	6
1	4	4	4	6	6	6	6	2	4	3	2	3	3	3	3	3	3	2	6	6	6	6	6	6	6	6
1	5	4	4	7	7	6	7	7	3	3	3	3	3	3	3	3	3	3	5	5	6	7	6	6	7	6
1	5	4	4	7	7	7	7	7	3	1	1	3	3	3	3	3	3	3	7	1	7	7	7	7	7	7
1	5	4	4	1	1	1	1	7	4	4	3	4	3	4	4	4	4	4	1	1	1	1	1	1	1	1
1	4	4	4	7	7	7	7	1	4	3	2	3	2	4	4	3	3	3	7	7	7	7	7	7	7	7
1	4	3	3	5	5	5	5	3	3	3	3	3	3	3	3	3	3	3	5	5	5	5	5	5	5	5
1	4	4	5	4	4	5	4	4	2	3	3	3	2	3	2	3	2	2	5	5	5	5	5	4	5	5
1	3	3	3	4	5	5	5	3	3	3	2	3	3	3	3	3	3	3	5	5	5	5	5	5	5	5
1	5	4	3	5	5	5	5	3	3	3	3	3	3	3	3	3	3	3	5	5	5	5	5	5	5	5
1	4	4	5	6	6	6	6	2	3	3	3	3	3	3	3	3	3	3	4	4	4	3	3	3	5	6
1	5	4	3	6	6	7	7	5	3	3	2	3	2	3	3	2	3	2	5	4	5	5	5	6	5	5
1	4	4	5	5	5	5	5	3	3	3	3	3	3	3	3	3	3	3	5	5	5	5	5	5	5	5
1	5	4	4	7	7	7	7	1	4	4	4	4	3	4	4	4	4	3	7	7	7	7	7	7	7	7
1	4	4	4	7	7	7	4	7	3	3	3	2	3	3	3	4	4	2	7	7	7	7	7	4	4	7
1	4	4	3	6	6	6	6	2	3	3	3	3	2	3	3	3	3	3	6	6	6	6	6	6	6	6
1	3	3	4	5	5	5	5	6	3	3	3	3	3	3	3	3	3	2	4	5	5	5	5	5	5	5
0	5	4	2	6	6	6	6	7	3	3	2	3	2	3	3	3	3	3	6	6	6	6	6	6	6	6
1	5	4	4	6	6	6	6	7	3	4	2	3	3	2	3	3	3	3	6	6	6	6	6	6	6	6
1	4	4	4	6	6	6	6	2	3	3	3	3	3	3	3	3	3	3	6	5	5	5	5	5	6	6
0	4	4	4	6	5	6	6	6	3	3	2	2	2	3	3	3	3	2	5	5	5	5	5	6	7	7
1	5	4	2	1	1	1	1	7	4	4	4	4	4	4	4	4	4	4	7	7	7	7	7	7	7	7
1	5	3	4	6	4	5	5	4	3	2	3	2	2	3	3	3	3	3	5	5	5	5	5	5	5	5
1	5	3	3	6	6	6	6	6	3	3	3	3	3	3	3	3	3	3	6	6	6	6	6	6	6	6
1	5	4	4	7	6	7	7	6	4	4	2	3	3	3	4	3	3	3	6	6	6	5	6	6	7	7
1	5	4	4	7	7	7	7	7	4	2	3	4	2	4	4	3	4	3	7	7	7	7	7	7	5	7
1	5	4	5	5	5	5	5	5	4	4	2	3	3	3	3	3	3	3	5	7	6	6	5	7	6	5
1	5	4	4	6	5	5	4	5	2	2	2	2	2	3	3	2	3	2	5	4	5	4	4	6	5	4
1	4	4	3	7	7	7	7	1	4	3	3	3	4	3	3	4	3	3	6	6	6	6	6	5	6	5
1	5	4	4	7	7	7	7	6	3	3	3	3	2	3	3	2	3	2	6	6	6	6	6	4	4	6
0	5	3	2	7	7	7	7	7	3	3	3	3	3	4	3	3	3	3	7	6	6	6	5	7	7	6
1	3	2	2	5	5	5	5	3	3	3	2	3	2	3	3	2	3	3	6	5	5	6	6	6	6	6
1	4	4	3	6	6	6	5	3	3	2	2	2	2	3	2	2	3	2	4	5	5	6	4	5	5	4
1	5	4	5	4	7	7	7	7	4	4	4	4	4	4	4	4	4	4	6	3	7	7	5	7	7	7
1	5	3	5	5	5	4	5	5	4	3	4	3	4	3	3	4	3	3	6	6	5	5	5	4	5	5
1	4	4	4	6	5	5	5	7	4	3	2	3	3	3	3	3	3	3	5	5	5	5	5	5	5	5
1	5	4	5	6	5	5	5	5	3	2	3	3	3	3	3	3	4	3	5	6	6	5	6	7	6	6
1	5	4	4	7	7	6	6	7	4	4	4	4	4	4	3	4	4	3	7	6	7	6	7	6	7	6
1	5	4	5	6	6	6	6	7	3	3	3	3	3	3	3	3	3	3	6	6	6	6	6	6	6	6
0	5	4	4	5	6	6	7	5	3	3	2	2	2	3	3	3	3	3	5	6	6	6	6	6	6	6
1	5	4	4	7	7	7	7	1	4	3	3	3	3	3	4	4	4	4	7	7	7	7	7	7	7	7
1	4	4	4	6	5	5	4	6	3	3	2	3	3	3	3	3	3	3	5	5	5	5	5	5	5	5
1	5	4	4	6	6	6	6	7	3	3	2	3	3	3	3	3	3	3	6	6	6	6	6	6	6	5
1	3	3	2	6	7	6	6	3	3	3	3	3	2	3	3	2	2	2	6	6	5	6	6	5	6	6
1	4	4	4	7	7	7	7	7	4	3	3	3	3	3	3	3	3	3	6	6	6	6	6	6	6	6
1	4	4	5	6	6	6	5	2	3	3	3	3	2	2	3	3	3	3	6	6	6	6	6	6	6	6
0	4	4	5	6	5	6	5	7	3	3	1	2	3	3	2	3	3	2	6	6	6	3	5	7	6	6
1	5	4	3	7	6	7	7	6	4	4	3	4	3	4	4	4	3	3	6	5	7	7	6	6	7	7
1	4	3	4	7	7	7	6	3	4	3	3	3	3	3	3	3	3	3	6	6	6	6	6	6	6	6
1	5	3	3	6	5	5	6	7	3	3	2	3	4	4	4	3	3	3	6	6	6	6	6	6	6	6
1	4	4	5	5	6	6	6	5	3	3	3	3	3	3	3	3	3	3	6	6	6	6	6	6	4	6
1	2	2	3	6	6	6	5	3	3	3	3	3	3	3	3	3	3	3	5	5	5	5	5	5	4	4
1	4	4	4	6	6	6	5	4	4	3	2	2	2	3	3	3	3	3	5	5	5	5	5	4	5	5
1	5	4	4	7	6	6	6	4	3	3	2	3	2	3	3	2	3	3	7	6	5	6	6	6	7	6
1	5	4	4	5	5	5	5	4	3	2	2	2	3	3	2	2	3	2	7	7	7	7	7	7	7	7
1	5	4	3	6	6	6	6	6	4	4	2	3	3	3	3	3	3	3	6	5	7	5	6	6	5	6
1	5	4	3	7	7	6	7	7	3	2	3	3	4	3	3	3	4	3	5	5	5	5	5	6	5	7
1	5	4	5	7	7	7	7	1	3	2	3	4	3	3	4	3	4	3	7	7	7	7	7	7	7	7
1	4	4	5	6	6	6	6	6	3	3	3	3	3	3	3	3	3	3	6	6	6	6	6	6	6	6
1	4	3	4	7	6	7	6	7	4	3	3	3	2	4	4	4	4	4	7	6	7	7	6	7	6	7
0	4	3	1	4	4	4	4	4	3	2	2	2	2	2	2	2	2	2	4	4	4	4	4	4	4	4
1	5	4	4	6	6	6	6	6	3	2	3	3	3	3	2	2	3	3	5	5	5	5	5	5	5	5
1	5	4	5	6	6	6	6	2	3	3	3	3	3	3	3	3	3	3	5	5	5	5	5	5	5	5
0	5	2	4	6	5	5	6	2	3	3	3	3	3	3	3	3	3	3	6	5	7	6	5	6	6	7
0	4	4	4	2	3	4	5	3	3	3	3	3	3	3	3	3	3	4	5	5	4	5	5	4	5	5
0	4	3	5	6	5	5	5	2	3	3	3	3	3	3	4	4	3	4	6	6	5	5	5	5	5	7
0	4	0	1	5	4	3	4	5	3	2	2	2	2	3	2	2	2	2	5	4	5	4	5	6	5	5
0	4	4	5	6	6	6	6	6	3	2	2	3	2	3	3	3	3	2	6	5	6	6	6	6	6	6
0	5	4	3	4	5	5	4	2	3	3	3	3	2	3	3	3	3	3	4	2	5	5	5	5	6	6
0	5	4	4	4	4	5	5	3	3	2	2	2	2	2	2	2	2	2	4	4	4	4	4	4	4	4
1	4	4	4	5	6	5	5	5	4	3	3	4	3	3	3	3	3	3	5	5	5	5	5	5	5	5
0	4	4	4	4	5	5	5	4	3	3	2	2	2	2	2	3	3	2	4	4	4	4	4	4	4	5
0	5	3	2	4	4	4	4	3	2	2	2	2	2	2	2	2	2	2	4	4	4	4	4	4	4	4
1	4	4	4	5	5	5	5	3	3	3	3	3	3	3	3	3	3	3	5	5	5	5	5	5	5	5
1	4	4	3	5	5	5	6	5	3	3	1	1	2	2	3	3	3	3	5	5	5	5	6	6	5	6
1	5	4	4	7	6	6	6	6	3	3	3	3	3	3	3	3	3	3	7	6	6	7	6	6	7	6
0	5	4	4	7	7	7	7	1	4	4	2	3	3	3	3	3	3	3	6	6	6	6	6	6	6	6
0	4	4	4	7	6	7	6	6	3	3	4	3	3	3	3	2	3	3	6	6	5	5	6	5	6	5
0	5	4	3	5	5	4	5	4	3	3	3	3	3	3	3	3	3	3	5	5	4	4	5	5	6	6
1	5	4	5	7	7	7	7	7	4	4	2	3	3	3	4	4	4	2	7	7	6	6	7	7	7	7
0	4	4	5	6	5	3	2	7	3	2	3	3	2	3	2	3	4	3	6	4	5	4	4	7	7	5
1	5	4	3	6	6	6	6	2	3	3	3	2	3	3	3	3	3	3	6	4	5	5	5	4	4	5
1	4	4	4	7	6	6	5	7	3	3	2	2	2	3	3	3	3	3	7	6	6	6	6	5	5	6
0	3	3	4	6	5	4	3	7	4	3	2	3	2	4	3	2	2	2	5	5	5	5	7	7	6	6
1	5	4	3	6	5	6	5	7	3	3	2	4	3	4	3	3	3	2	6	6	5	5	6	6	5	7
1	3	3	4	6	6	6	6	2	3	3	3	3	3	3	3	3	3	3	5	5	5	5	5	5	5	5
0	5	3	2	4	4	4	4	4	3	3	1	2	2	2	2	2	2	1	4	3	3	4	3	1	1	3
1	5	3	4	5	5	5	6	2	4	3	3	3	3	3	3	3	3	3	4	5	4	5	6	4	5	6
0	5	4	4	5	5	5	5	5	3	3	2	3	2	3	3	3	3	2	5	5	5	5	5	5	5	5
0	5	3	1	2	5	4	5	2	2	3	3	2	3	2	3	2	3	3	5	4	3	4	3	4	4	3
1	5	4	4	6	7	7	6	7	3	4	2	3	3	3	3	3	3	3	6	6	6	7	7	7	7	7
0	3	1	3	4	4	4	4	4	3	3	2	3	3	2	3	3	3	3	4	5	5	5	4	4	4	4
1	4	4	4	6	6	6	6	2	3	3	3	3	3	3	3	3	3	3	6	6	6	6	6	6	6	6
0	5	4	2	6	6	6	6	2	4	3	2	3	3	3	2	3	3	2	5	5	5	5	5	5	7	7
0	4	4	4	6	5	5	4	6	3	3	2	2	3	3	3	2	3	2	5	4	6	5	5	5	6	6
0	4	4	5	5	6	5	4	5	3	3	3	3	3	4	4	3	3	3	6	6	6	7	7	7	6	7
0	3	4	5	5	6	6	6	4	3	2	2	2	2	3	2	2	2	2	5	4	5	4	5	5	5	4
1	5	4	5	6	6	6	6	6	3	3	3	3	3	3	3	3	3	3	6	5	6	6	6	6	6	6
0	5	4	5	4	5	5	5	6	4	4	3	3	4	4	4	3	3	3	5	6	6	6	6	7	7	6
0	5	4	5	4	5	5	4	4	3	3	2	2	2	3	3	3	3	3	5	4	5	5	4	5	4	4
0	5	1	1	5	4	5	5	3	3	2	2	3	3	3	3	3	3	3	5	4	5	5	5	6	6	6
1	4	4	4	5	5	4	4	6	4	3	3	3	3	4	3	3	4	3	5	6	6	6	6	7	5	5
0	4	4	5	4	4	4	5	5	3	3	2	3	3	3	3	2	3	3	5	4	5	4	5	4	5	4
1	5	4	5	6	6	6	7	7	3	3	2	2	3	3	3	3	4	2	6	6	6	6	6	6	7	6
0	5	4	5	2	4	4	4	4	4	4	3	2	2	3	3	2	2	2	4	4	3	3	4	3	4	4
1	5	4	3	7	6	7	6	7	4	3	2	2	3	4	3	3	3	3	7	6	7	6	7	7	7	7
0	5	4	3	5	3	4	5	2	2	1	3	3	2	3	2	3	2	4	4	4	3	5	5	4	5	3
1	5	4	5	6	5	6	6	6	4	3	3	3	3	4	4	4	4	3	7	7	7	7	7	7	7	7
1	5	3	5	5	7	5	5	7	4	4	3	3	3	3	3	3	3	3	6	6	6	6	6	6	6	6
1	4	4	4	6	7	6	6	4	4	4	3	3	3	3	3	3	3	3	5	5	5	5	5	5	5	5
1	5	4	4	7	7	7	7	1	4	4	4	3	3	4	4	4	4	3	7	7	7	7	7	7	7	7
1	5	2	3	6	6	7	6	7	4	3	3	3	3	4	4	4	4	3	6	7	6	6	6	7	7	6
1	4	4	4	7	7	7	7	1	3	3	3	3	3	3	3	3	3	3	6	6	6	6	6	6	6	6
1	5	3	3	7	7	6	5	4	3	3	3	3	3	3	4	3	4	4	7	5	5	5	7	7	7	6
0	5	2	5	7	6	7	6	7	3	3	2	2	2	3	3	3	3	3	5	5	5	5	5	5	5	6
1	4	1	2	6	6	6	5	5	3	4	2	2	2	3	3	3	4	3	7	5	6	7	5	6	6	5
